# Supplementary material for: Effectiveness of legally mandated non-custodial drug and alcohol treatment orders for improved health, well-being, global functioning and quality of life: a systematic review and meta-analysis
Source: Health Justice. 2026 Jan 27;14:11. doi: 10.1186/s40352-025-00354-4 (PMC12958499; doi:10.1186/s40352-025-00354-4)
Supplement: Supplementary file 5 — Additional file 5. Table of excluded studies. The studies which did not meet review inclusion criteria with exclusion reasons [file 40352_2025_354_MOESM5_ESM.xls]

## Sheet: Additional file 5
Title	Authors	Published Year	Published Month	Journal	Volume	Issue	Pages	Accession Number	DOI	Reason for exclusion
Augmenting substance use treatment in the drug court: A pilot randomized trial of peer recovery support	Belenko, S.; LaPollo, A. B.; Gesser, N.; Weiland, D.; Perron, L.; Johnson, I. D.	2021	12	Journal of Substance Abuse Treatment	131		108581	34366204	https://dx.doi.org/10.1016/j.jsat.2021.108581	Wrong comparator
Increasing sexual offenders' motivation to engage in mandated substance abuse treatment: A brief motivational intervention.DP - 2017	Brovko, Julie M.	2017		Dissertation Abstracts International: Section B: The Sciences and Engineering	78	3-B(E)	No Pagination Specified	2017-05712-252		Wrong comparator
Integrated trauma treatment in drug court: Combining EMDR therapy and seeking safety	Brown, Susan H.; Gilman, Sara G.; Goodman, Ellen G.; Adler-Tapia, Robbie; Freng, Steven	2015		Journal of EMDR Practice and Research	9	3	123-136	2015-39944-001	https://dx.doi.org/10.1891/1933-3196.9.3.123	Wrong comparator
The use of contingency management and motivational/skills-building therapy to treat young adults with marijuana dependence	Carroll, Kathleen M.; Easton, Caroline J.; Nich, Charla; Hunkele, Karen A.; Neavins, Tara M.; Sinha, Rajita; Ford, Haley L.; Vitolo, Sally A.; Doebrick, Cheryl A.; Rounsaville, Bruce J.	2006	Oct	Journal of Consulting and Clinical Psychology	74	5	955-966	2006-13014-016	https://dx.doi.org/10.1037/0022-006X.74.5.955	Wrong comparator
Post-treatment drug use, recidivism, analogous behaviors, and perceptions of fairness: Examining whether parolees with low self-control will benefit from the collaborative behavioral management intervention.DP - 2015	Chintakrindi, Sriram	2015		Dissertation Abstracts International Section A: Humanities and Social Sciences	75	9-A(E)	No Pagination Specified	2015-99050-372		Wrong comparator
A randomized pilot study of the Engaging Moms Program for family drug court	Dakof, G. A.; Cohen, J. B.; Henderson, C. E.; Duarte, E.; Boustani, M.; Blackburn, A.; Venzer, E.; Hawes, S.	2010	Apr	J Subst Abuse Treat	38	3	263-74	20116961	10.1016/j.jsat.2010.01.002	Wrong comparator
Increasing Family Reunification for Substance-Abusing Mothers and Their Children: Comparing Two Drug Court Interventions in Miami	Dakof, Gayle A.; Cohen, Judge Jeri B.; Duarte, Eliette	2009	2009-09-01	Juvenile and Family Court Journal	60	4	2023-11-01		https://doi.org/10.1111/j.1755-6988.2009.01033.x	Wrong comparator
A randomized controlled trial assessing the efficacy of cognitive behavioral therapy for substance-dependent domestic violence offenders: An integrated substance abuse-domestic violence treatment approach (SADV)	Easton, Caroline J.; Crane, Cory A.; Mandel, Dolores	2018	Jul	Journal of Marital and Family Therapy	44	3	483-498	2017-50215-001	https://dx.doi.org/10.1111/jmft.12260	Wrong comparator
Differences in treatment outcome between male alcohol dependent offenders of domestic violence with and without positive drug screens	Easton, Caroline J.; Mandel, Dolores; Babuscio, Theresa; Rounsaville, Bruce J.; Carroll, Kathleen M.	2007	Oct	Addictive Behaviors	32	10	2151-2163	2007-12570-014	https://dx.doi.org/10.1016/j.addbeh.2007.01.031	Wrong comparator
Status hearings in drug court: When more is less and less is more	Festinger, David S.; Marlowe, Douglas B.; Lee, Patricia A.; Kirby, Kimberly C.; Bovasso, Gregory; McLellan, A.	2002	Oct	Drug and Alcohol Dependence	68	2	151-157	2002-18630-004	https://dx.doi.org/10.1016/S0376-8716%2802%2900187-4	Wrong comparator
From Whether to How Drug Courts Work: Retrospective Evaluation of Drug Courts in Clark County (Las Vegas) and Multnomah County (Portland), Executive Summary	Goldkamp	2001								Wrong comparator
Does drug testing deter drug court participants from using drugs or alcohol?	Kleinpeter, Christine B.; Brocato, Jo; Koob, Jeffrey J.	2010	Aug	Journal of Offender Rehabilitation	49	6	434-444	2010-16299-004	https://dx.doi.org/10.1080/10509674.2010.499057	Wrong comparator
Rural Colorado drug courts: A program evaluation of two different modalities.DP - 2018	Kleinschmidt, Art	2018		Dissertation Abstracts International Section A: Humanities and Social Sciences	78	10-A(E)	No Pagination Specified	2017-33537-124		Wrong comparator
The Seven Challenges Comprehensive Counseling Program: Effectiveness for Adults with Substance Use Problems	Korchmaros, J. D.	2018			-48	-4	-607			Wrong comparator
Testing the Gender Effect in Drug and Alcohol Treatment: Women's Participation in Tulsa County Drug and DUI Programs	Liang, Bin; Long, Michael A.	2013		Journal of Drug Issues	43	3	270-288		10.1177/0022042612471811	Wrong comparator
Mobile Support to Improve Recovery and Treatment Court Outcomes	Live Inspired, LLC; The Miriam Hospital	2018	2001-10-01					NCT03668444		Wrong comparator
Adaptive interventions may optimize outcomes in drug courts: A pilot study	Marlowe, D. B.; Festinger, D. S.; Arabia, P. L.; Dugosh, K. L.; Benasutti, K. M.; Croft, J. R.	2009		Current Psychiatry Reports	11(5)		370-376	355383103	https://dx.doi.org/10.1007/s11920-009-0056-3	Wrong comparator
An effectiveness trial of contingency management in a felony preadjudication drug court	Marlowe, D. B.; Festinger, D. S.; Dugosh, K. L.; Arabia, P. L.; Kirby, K. C.	2008		Journal of Applied Behavior Analysis	41	4	565-77	19192860		Wrong comparator
Adaptive Programming Improves Outcomes in Drug Court: An Experimental Trial	Marlowe, D. B.; Festinger, D. S.; Dugosh, K. L.; Benasutti, K. M.; Fox, G.; Croft, J. R.	2012	2001-04-01	Criminal Justice & Behavior	39	4	514-532	22923854		Wrong comparator
An Experimental Trial of Adaptive Programming in Drug Court: Outcomes at 6, 12 and 18 Months	Marlowe, D. B.; Festinger, D. S.; Dugosh, K. L.; Benasutti, K. M.; Fox, G.; Harron, A.	2014	2001-06-01	Journal of Experimental Criminology	10	2	129-149	25346652		Wrong comparator
Are judicial status hearings a "key component" of drug court? Six and twelve months outcomes	Marlowe, D. B.; Festinger, D. S.; Dugosh, K. L.; Lee, P. A.	2005	2001-08-01	Drug & Alcohol Dependence	79	2	145-55	16002024		Wrong comparator
Adapting judicial supervision to the risk level of drug offenders: discharge and 6-month outcomes from a prospective matching study	Marlowe, D. B.; Festinger, D. S.; Dugosh, K. L.; Lee, P. A.; Benasutti, K. M.	2007	May	Drug & Alcohol Dependence	88 Suppl 2		S4-13	17071020		Wrong comparator
Are judicial status hearings a key component of drug court?	Marlowe, Douglas B.; Festinger, David S.; Lee, Patricia A.; Schepise, Maria M.; Hazzard, Julie R.; Merrill, Jeffrey C.; Mulvaney, Francis D.; McLellan, A.	2003	Apr	Criminal Justice and Behavior	30	2	141-162	2003-01919-004	https://dx.doi.org/10.1177/0093854802250997	Wrong comparator
GENDER-RESPONSIVE DRUG COURT TREATMENT: A Randomized Controlled Trial	Messina, N.; Calhoun, S.; Warda, U.	2012	2001-12-01	Criminal Justice & Behavior	39	12	1539-1558	24839331		Wrong comparator
A controlled trial of the effectiveness of drug treatment & testing orders (DTTO) with standard care	Naeem, Farooq; Bhatti, Faiz; Pickering, Ruth; Kingdon, David	2007	Aug	Journal of Substance Use	12	4	253-265	2007-13797-004	https://dx.doi.org/10.1080/14659890601152258	Wrong comparator
Integration of the Therapeutic Workplace in Drug Court	National Institute on Drug Abuse	2004	August					NCT00607360		Wrong comparator
Trauma Treatment for Men in Recovery for Substance Use Disorders: A Randomized Design Within the Miami-Dade County Adult Drug Court	NCJ Number 253202	2018								Wrong comparator
Incentives and Obstacles to Drug Court Implementation: Observations of Drug Court Judges and Administrators	Nored, S.; Carlan, Philip E.; Goodman, Doug	2009		NA	NA	NA	NA-NA		NA	Wrong comparator
Randomized Clinical Trial Examining Cognitive Behavioral Therapy for Individuals With a First‚ÄêTime DUI Offense	Osilla, Karen Chan; Paddock, Susan M.; McCullough, Colleen M.; Jonsson, Lisa; Watkins, Katherine E.	2019		Alcoholism: Clinical & Experimental Research	43	10	2222-2231	138990963. Language: English. Entry Date: 20191010. Revision Date: 20200930. Publication Type: Journal Article	10.1111/acer.14161	Wrong comparator
Use of vouchers to reinforce abstinence and positive behaviors among clients in a drug court treatment program	Prendergast, M. L.; Hall, E. A.; Roll, J.; Warda, U.	2008	Sep	Journal of Substance Abuse Treatment	35	2	125-36	17997267		Wrong comparator
Electronic monitoring devices during substance use treatment are associated with increased arrests among women in specialty courts	Reingle Gonzalez, Jennifer; Johansson-Love, Jill; Edmonds, Laura; Jetelina, Katelyn	2020	Sep	The American Journal of Drug and Alcohol Abuse	46	5	632-641	2020-61677-001	https://dx.doi.org/10.1080/00952990.2020.1771722	Wrong comparator
Substance abuse counselors' treatment philosophy and the content of treatment services provided to offenders in drug court programs	Taxman, F. S.; Bouffard, J. A.	2003	Sep	Journal of Substance Abuse Treatment	25	2	75-84	14629989		Wrong comparator
Michigan DUI Courts Outcome Evaluation, Final Report	Taylor	2008								Wrong comparator
Reducing High Risk Behavior in Treatment Court	Treatment Research Institute; National Institute on Drug Abuse; Public Health Management Corporation	2012	September					NCT01481428		Wrong comparator
Dane County Drug Court Study for Addicted Offenders	University of Wisconsin, Madison	2013	March					NCT01843751		Wrong comparator
The impact of treatment: The Jefferson county (Kentucky) drug court program.DP - Dec 1998	Vito, Gennaro F.; Tewksbury, Richard A.	1998	Dec	Federal Probation	62	2	46-51	1999-10603-004		Wrong comparator
Gender, mental health, and treatment motivation in a drug court setting	Webster, J. M.; Rosen, P. J.; Krietemeyer, J.; Mateyoke-Scrivner, A.; Staton-Tindall, M.; Leukefeld, C.	2006	December	Journal of Psychoactive Drugs	38(4)		441-448	46340089	http://dx.doi.org/10.1080/02791072.2006.10400583	Wrong comparator
Program retention and perceived coercion in three models of mandatory drug treatment	Young, Douglas; Belenko, Steven	2002	Win	Journal of Drug Issues	32	1	297-328	2002-15546-006	https://dx.doi.org/10.1177/002204260203200112	Wrong comparator
Social and legal perspectives on underuse of medication-assisted treatment for opioid dependence.DP - 2017	Andraka-Christou, Barbara Teresa	2017		Dissertation Abstracts International Section A: Humanities and Social Sciences	78	2-A(E)	No Pagination Specified	2017-01058-024		Wrong intervention
Drug abuse treatment	Anglin, M. Douglas; Hser, Yih-Ing	1992		Watson, Ronald Ross [Ed] (1992) Drug abuse treatment			1936-01-01	1992-98599-001	https://dx.doi.org/10.1007/978-1-4612-0359-9_1	Wrong intervention
Cost effectiveness of treatment for alcohol problems: findings of the randomised UK alcohol treatment trial (UKATT)	Anonymous,	2005	2024-09-10	BMJ (Clinical research ed.)	331(7516)		544	41281447	http://dx.doi.org/10.1136/bmj.331.7516.544	Wrong intervention
Therapeutic communities vs methadone maintenance: A prospective controlled study of narcotic addiction treatment-design and one-year follow-up.DP - Feb 1980	Bale, Richard N.; Van Stone, William W.; Kuldau, John M.; Engelsing, Thomas M.; Elashoff, Robert M.; Zarcone, Vincent P.	1980	Feb	Archives of General Psychiatry	37	2	179-193	1981-06218-001	https://dx.doi.org/10.1001/archpsyc.1980.01780150069008	Wrong intervention
Nova Southeastern University college of arts, humanities and social sciences department of justice and human services.DP - 2018	Bardon, James	2018		Dissertation Abstracts International Section A: Humanities and Social Sciences	79	10-A(E)	No Pagination Specified	2018-34219-006		Wrong intervention
Women's Motivators to Engage in Opioid Use Disorder Treatment While Enrolled in an Opioid Intervention Court	Bleasdale, J.; Morse, D. S.; Cerulli, C.; Hordes, M.; Wilson, K.; Gabriel, S. J.; Przybyla, S. M.	2022			-57	-7	-1042			Wrong intervention
The Sacramento Dependency Drug Court: development and outcomes	Boles, Sharon M.; et, al	2007		Child Maltreatment	12	2	161-171			Wrong intervention
Barriers and facilitators to the use of medication for opioid use disorder within the criminal justice system: Perspectives from clinicians	Booty, M. D.; Harp, K.; Batty, E.; Knudsen, H. K.; Staton, M.; Oser, C. B.	2023	6	Journal of Substance Use and Addiction Treatment	149		209051	37084815	https://dx.doi.org/10.1016/j.josat.2023.209051	Wrong intervention
Female Opioid Court Participants' Narratives of Siloed Medical, Legal, and Social Service Sector Interactions to Inform Future Integrated Interventions	Cerulli, C.; Morse, D. S.; Hordes, M.; Bleasdale, J.; Wilson, K.; Schwab-Reese, L. M.; Przybyla, S. M.	2022			-28	-5	-344			Wrong intervention
Community selected strategies to reduce opioid-related overdose deaths in the HEALing (Helping to End Addiction Long-term SM) communities study	Chandler, R.; Nunes, E. V.; Tan, S.; Freeman, P. R.; Walley, A. Y.; Lofwall, M.; Oga, E.; Glasgow, L.; Brown, J. L.; Fanucchi, L.; Beers, D.; Hunt, T.; Bowers-Sword, R.; Roeber, C.; Baker, T.; Winhusen, T. J.	2023	04 01	Drug & Alcohol Dependence	245		109804	36780768	https://dx.doi.org/10.1016/j.drugalcdep.2023.109804	Wrong intervention
Changes in Adult, Child, and Family Functioning among Participants in a Family Treatment Drug Court	Cosden, Merith; Koch, Lauren M.	2015		Child Welfare	94	5	89-106	110870827. Language: English. Entry Date: 20151118. Revision Date: 20190617. Publication Type: Journal Article		Wrong intervention
Group cohesion and climate in cognitive behavioral therapy for individuals with a first-time DUI	Cruz, Maricela; Osilla, Karen Chan; Paddock, Susan M.	2020		Alcoholism Treatment Quarterly	38	1	68-86	2019-27772-001	https://dx.doi.org/10.1080/07347324.2019.1613941	Wrong intervention
Dakof 2010	Dakof, G. A.; Cohen, J. B.; Henderson, C. E.; Duarte, E.; Boustani, M.; Blackburn, A.; Venzer, E.; Hawes, S.	2010			-38	-3	-274			Wrong intervention
Effects of contingency management and use of reminders for drug use treatment on readmission and criminality among young people: A linkage study of a randomized trial	Del Palacio-Gonzalez, A.; Hesse, M.; Thylstrup, B.; Pedersen, M. U.; Pedersen, M. M.	2022	2	Journal of Substance Abuse Treatment	133		108617	34544626	https://dx.doi.org/10.1016/j.jsat.2021.108617	Wrong intervention
Perspectives on motivation and change in an intervention for men who use substances and perpetrate intimate partner abuse: Findings from a qualitative evaluation of the advance intervention	Dheensa, Sandi; Halliwell, Gemma; Johnson, Amy; Henderson, Juliet; Love, Beverly; Radcliffe, Polly; Gilchrist, Liz; Gilchrist, Gail	2022	Aug	Journal of Interpersonal Violence	37	15-16	NP13342-NP13372	2022-86610-028	https://dx.doi.org/10.1177/0886260521997436	Wrong intervention
Effects of Implementation and Enforcement Differences in Prescription Drug Monitoring Programs in 3 States: Connecticut, Kentucky, and Wisconsin	Dickson-Gomez, J.; Christenson, E.; Weeks, M.; Galletly, C.; Wogen, J.; Spector, A.; McDonald, M.; Ohlrich, J.	2021			-15					Wrong intervention
Advancing trauma-informed systems change in a family drug treatment court context	Drabble, Laurie A.; Jones, Shelby; Brown, Vivian	2013	Jan	Journal of Social Work Practice in the Addictions	13	1	91-113	2013-06521-006	https://dx.doi.org/10.1080/1533256X.2012.756341	Wrong intervention
Draus 2015	Draus, P.; Roddy, J.; Asabigi, K.	2015			-25	-2	-240			Wrong intervention
Dugosh 2014	Dugosh, K. L.; Festinger, D. S.; Marlowe, D. B.; Clements, N. T.	2014			-9	-4	-70			Wrong intervention
Offenders with mental health problems and problematic substance use: Treatment interventions and crime relapse.DP - 2022	Durbeej, Natalie	2022		Dissertation Abstracts International: Section B: The Sciences and Engineering	83	5-B	No Pagination Specified	2022-34078-211		Wrong intervention
A Cognitive Behavioral Therapy for Alcohol-dependent Domestic Violence Offenders: An Integrated Substance Abuse-Domestic Violence Treatment Approach (SADV)	Easton, Caroline J.; Mandel, Dolores L.; Hunkele, Karen A.; Nich, Charla; Rounsaville, Bruce J.; Carroll, Kathleen M.	2007	Jan-Feb	The American Journal on Addictions	16	1	24-31	2007-02858-004	https://dx.doi.org/10.1080/10550490601077809	Wrong intervention
Voices of hope: A feasibility study of telephone recovery support	Elswick, A.; Fallin-Bennett, A.	2020	3	Addictive Behaviors	102		106182	31778847	https://dx.doi.org/10.1016/j.addbeh.2019.106182	Wrong intervention
Experiences of family members of drivers who violate the law against rinking and driving and its repercussions	Elvira, I. K. S.; Marcon, S. S.; Martins, E. A. P.; Oliveira, M. L. F.	2021		Revista Brasileira de Enfermagem	74	1	e20190466	33624700	https://dx.doi.org/10.1590/0034-7167-2019-0466	Wrong intervention
Festinger 2016	Festinger, D. S.; Dugosh, K. L.; Kurth, A. E.; Metzger, D. S.	2016			-162		-50			Wrong intervention
Finlay 2020	Finlay, A. K.; Morse, E.; Stimmel, M.; Taylor, E.; Timko, C.; Harris, A. H. S.; Smelson, D.; Yu, M. F.; Blue-Howells, J.; Binswanger, I. A.	2020			-35	-9	-2536			Wrong intervention
Release from incarceration, relapse to opioid use and the potential for buprenorphine maintenance treatment: a qualitative study of the perceptions of former inmates with opioid use disorder	Fox, A. D.; Maradiaga, J.; Weiss, L.; Sanchez, J.; Starrels, J. L.; Cunningham, C. O.	2015		Addiction Science & Clinical Practice	10		2	609348625	https://dx.doi.org/10.1186/s13722-014-0023-0	Wrong intervention
Freisthler 2021	Freisthler, B.; Maguire-Jack, K.; Yoon, S.; Dellor, E.; Wolf, J. P.	2021			-21	-1				Wrong intervention
Exploring the value-added of specialized problem-solving courts for dependency cases. DP - 2013	Gatowski, Sophia I.; Dobbin, Shirley A.; Summers, Alicia	2013		Wiener, Richard L [Ed]; Brank, Eve M [Ed] (2013) Problem solving courts: Social science and legal perspectives			33-53	2013-27764-003	https://dx.doi.org/10.1007/978-1-4614-7403-6_3	Wrong intervention
An exploratory qualitative assessment of self-reported treatment outcomes and satisfaction among patients accessing an innovative voluntary drug treatment centre in Malaysia	Ghani, Mansur A.; Brown, Shan-Estelle; Khan, Farrah; Wickersham, Jeffrey A.; Lim, Sin How; Dhaliwal, Sangeeth K.; Kamarulzaman, Adeeba; Altice, Frederick L.	2015	Feb	International Journal of Drug Policy	26	2	175-182	2015-04678-009	https://dx.doi.org/10.1016/j.drugpo.2014.10.002	Wrong intervention
A randomized controlled trial of buprenorphine for probationers and parolees: Bridging the gap into treatment	Gordon, M. S.; Vocci, F. J.; Taxman, F.; Fishman, M.; Sharma, B.; Blue, T. R.; O'Grady, K. E.	2019	April	Contemporary Clinical Trials	79		21-27	2001622171	https://dx.doi.org/10.1016/j.cct.2019.02.009	Wrong intervention
How effective are family treatment drug courts? Outcomes from a four-site national study	Green, Beth L.; et, al	2007		Child Maltreatment	12	1	43-59			Wrong intervention
Drug and alcohol treatment services effective for methamphetamine abuse	Gunter, T. D.; Black, D. W.; Zwick, J.; Arndt, S.	2004	Oct-Dec	Annals of Clinical Psychiatry	16	4	195-200	15702567		Wrong intervention
Experience with family drug courts in three cities	Haack, Mary; Alemi, Farrokh; Nemes, Susanna; Cohen, Jeri B.	2004	Dec	Substance Abuse	25	4	17-25	2005-16212-003	https://dx.doi.org/10.1300/J465v25n04_03	Wrong intervention
Tensions and contradictions in family court innovation with high risk parents: The place of family drug treatment courts in contemporary family justice	Harwin, Judith; Broadhurst, Karen; Cooper, Caroline; Taplin, Stephanie	2019	Jun	International Journal of Drug Policy	68		101-108	2019-40362-015	https://dx.doi.org/10.1016/j.drugpo.2018.04.019	Wrong intervention
The Family Drug and Alcohol Court (FDAC) evaluation project: interim report	Harwin, Judith; et, al	2009					88p.			Wrong intervention
The Family Drug and Alcohol Court (FDAC) evaluation project: final report	Harwin, Judith; et, al	2011					191p.			Wrong intervention
The Family Drug and Alcohol Court (FDAC) evaluation project: final report (executive summary)	Harwin, Judith; et, al	2011					16p.			Wrong intervention
Changing lifestyles, keeping children safe: an evaluation of the first Family Drug and Alcohol Court (FDAC) in care proceedings	Harwin, Judith; et, al	2014					188			Wrong intervention
After FDAC: outcomes 5 years later. Final report	Harwin, Judith; et, al	2016					89			Wrong intervention
Introducing the highlights from: after FDAC: outcomes 5 years later	Harwin, Judith; et, al	2016					12			Wrong intervention
How does FDAC succeed with parents with substance misuse problems? Exploring relational practices within the English Family Drug and Alcohol Court	Harwin, Judith; Ryan, Mary; Broadhurst, Karen	2018	Jul-Aug	Child Abuse Review	27	4	266-279	2018-51056-002	https://dx.doi.org/10.1002/car.2521	Wrong intervention
Family drug and alcohol courts: a transformative approach to care proceedings	Heath-Philpotts, Phillippa	2021		Seen and Heard	31	3	53-60			Wrong intervention
Treatment outcomes among women and men methamphetamine abusers in California	Hser, Y. I.; Evans, E.; Huang, Y. C.	2005	Jan	Journal of substance abuse treatment	28	1	77-85	WOS:000227628800011	10.1016/j.jsat.2004.10.009	Wrong intervention
The introduction of drug Arrest Referral schemes in London: A partnership between drug services and the police	Hunter, Gillian; McSweeney, Tim; Turnbull, Paul J.	2005	Oct	International Journal of Drug Policy	16	5	343-352	2005-13705-007	https://dx.doi.org/10.1016/j.drugpo.2005.06.008	Wrong intervention
Oxford recovery housing: Length of stay correlated with improved outcomes for women previously involved with the criminal justice system	Jason, Leonard A.; Salina, Doreen; Ram, Daphna	2016	Jan	Substance Abuse	37	1	248-254	2016-14212-041	https://dx.doi.org/10.1080/08897077.2015.1037946	Wrong intervention
Jones 2019	Jones, A. A.; Gerke, T.; Striley, C. W.; Osborne, V.; Whitehead, N.; Cottler, L. B.	2019			-51	-1	-67			Wrong intervention
Delay discounting, self-control, and substance use among adult drug court participants	Jones, Craig G.; Fearnley, Helen; Panagiotopoulos, Barbara; Kemp, Richard I.	2015	Aug	Behavioural Pharmacology	26	5	447-459	2015-31101-005	https://dx.doi.org/10.1097/FBP.0000000000000149	Wrong intervention
Law enforcement assisted diversion: Qualitative evaluation of barriers and facilitators of program implementation	Joudrey, P. J.; Nelson, C. R.; Lawson, K.; Morford, K. L.; Muley, D.; Watson, C.; Okafor, M.; Wang, E. A.; Crusto, C.	2021	October	Journal of Substance Abuse Treatment	129 (no pagination)			2012089369	https://dx.doi.org/10.1016/j.jsat.2021.108476	Wrong intervention
"The Emergency Room" in the Drug Court System: Evaluating the Opioid Intervention Court	Kahn, L. S.; Hoopsick, R. A.; Horrigan-Maurer, C.; Homish, G. G.	2021			-16	-8	-1148			Wrong intervention
The role of the Family Drug and Alcohol Court	Kershaw, Sophie	2010		Every Child Journal	1	4	38-41			Wrong intervention
Kovach 2017	Kovach, J. V.; Curiel, V.; York, A. F.; Bogard, S.; Revere, L.	2017			-68	-3	-41			Wrong intervention
Patient experiences of autonomy and coercion while receiving legal leverage in forensic assertive community treatment	Lamberti, J.; Russ, Ann; Cerulli, Catherine; Weisman, Robert L.; Jacobowitz, David; Williams, Geoffrey C.	2014	Jul-Aug	Harvard Review of Psychiatry	22	4	222-230	2014-41267-003	https://dx.doi.org/10.1097/01.HRP.0000450448.48563.c1	Wrong intervention
Illuminating the black box from within: Stakeholder perspectives on family drug court best practices	Lloyd, Margaret H.; Johnson, Toni; Brook, Jody	2014	Oct	Journal of Social Work Practice in the Addictions	14	4	378-401	2014-51935-005	https://dx.doi.org/10.1080/1533256X.2014.958492	Wrong intervention
The "drug court strengthening families" program. DP - 2001	Logan, T. K.; Leukefeld, Carl; Minton, Lisa; Abrahamson, Joanie; Hughes, Rebecca	2001		Hennessy, James J [Ed]; Pallone, Nathaniel J [Ed] (2001) Drug courts in operation: Current research			1943-11-01	2003-00451-002		Wrong intervention
Logsdon 2021	Logsdon, A. R.; Antle, B. F.; Katz, R. S.; Barbee, A. P.; Kamer, C.; Spriggs, A.	2021			-72	-4	-56			Wrong intervention
Rajesh Narendran 2016	Lucas, P. A.; Hanrahan, K. J.	2016			-45		-59			Wrong intervention
Lucas 2016	McCarthy, K. S.; Wolf, J. P.; Dellor, E.	2022			-22	-1				Wrong intervention
Moore 2020	Moore, K.; Sharp, A.; Alitz, P.; Yampolskaya, S.; Kleinman, M.; Carlson, M.; Argerious, A.	2020			-114					Wrong intervention
Recovery spaces and therapeutic jurisprudence: a case study of the family treatment drug courts	Moreno, Christopher M.; Curti, Giorgio H.	2012	Mar 2012 2013-09-16	Social and cultural geography	13	2	161-183	1272073355; 4389060		Wrong intervention
Referral to and engagement in substance use disorder treatment within opioid intervention courts in New York: a qualitative study of implementation barriers and facilitators	O'Grady, Megan A.; Elkington, Katherine S.; Robson, Gail; Achebe, Ikenna Y.; Williams, Arthur Robin; Cohall, Alwyn T.; Cohall, Renee; Christofferson, Monica; Garcia, Alejandra; Ramsey, Kelly S.; Lincourt, Pat; Tross, Susan	2024		Substance abuse treatment, prevention, and policy	19	1	12-NA		10.1186/s13011-024-00593-y	Wrong intervention
Enhancing Permanency in Children and Families	Ohio State University; Children's Bureau - Administration for Children; Families; Pickaway County Job; Family Services; Fairfield County Job; Family Services; Integrated Services for Behavioral Health; Ohio Guidestone; Fairfield County Juvenile Court; Pickaway County Juvenile Court	2017	2001-10-01					NCT04700696		Wrong intervention
Preferences and acceptability of law enforcement initiated referrals for people who inject drugs: a mixed methods analysis	Olgin, G. K.; Borquez, A.; Baker, P.; Clairgue, E.; Morales, M.; Banuelos, A.; Arredondo, J.; Harvey-Vera, A.; Strathdee, S.; Beletsky, L.; Cepeda, J. A.	2020	10 02	Substance Abuse Treatment, Prevention, & Policy	15	1	75	33008431	https://dx.doi.org/10.1186/s13011-020-00319-w	Wrong intervention
Parekh 2022	Parekh, T.; Cuellar, A. E.; Farina-Morse, M.; Spencer, N.; Sutter, R. E.	2022			-33	-3	-143			Wrong intervention
"I think everybody should take it if they're doing drugs, doing heroin, or having sex for money": a qualitative study exploring perceptions of pre-exposure prophylaxis among female participants in an opioid intervention court program	Przybyla, S. M.; Cerulli, C.; Bleasdale, J.; Wilson, K.; Hordes, M.; El-Bassel, N.; Morse, D. S.	2020			-15	-1				Wrong intervention
C-11 NOP-1A and Alcohol Use Disorder	Rajesh Narendran; National Institute on Alcohol Abuse; Alcoholism; University of Pittsburgh	2016	2027-05-01					NCT03448016		Wrong intervention
Better courts: the financial impact of the London Family Drug and Alcohol Court	Reeder, Neil; Whitehead, Stephen	2016					30			Wrong intervention
"You are not clean until you're not on anything": Perceptions of medication-assisted treatment in rural Appalachia	Richard, E. L.; Schalkoff, C. A.; Piscalko, H. M.; Brook, D. L.; Sibley, A. L.; Lancaster, K. E.; Miller, W. C.; Go, V. F.	2020			-85					Wrong intervention
Family Drug and Alcohol Court National Unit: independent evaluation. Research report	Roberts, Ellie; et, al	2017		Children‚Äôs Social Care Innovation Programme Evaluation Report		12	58			Wrong intervention
Impaired driving risk assessment	Robyn, D. Robertson	2013								Wrong intervention
Rodi 2022	Rodi, M. S.; Dahlgren, J. A.; Smith, L.; Kissick, K.	2022			-100	-3	-130			Wrong intervention
New Approaches for Working with Children and Families Involved in Family Treatment Drug Courts: Findings from the Children Affected by Methamphetamine Program	Rodi, Michael S.; Killian, Colleen M.; Breitenbucher, Philip; Young, Nancy K.; Amatetti, Sharon; Bermejo, Russ; Hall, Erin	2015	2015 2023-07-17	Child Welfare	94	4	205-232	1804470590		Wrong intervention
How does the Family Drug and Alcohol Court fit with the current changes to family justice?	Ryan, Mary; et, al	2012		Family Law		42	1228-1233			Wrong intervention
Randomized trial of methadone treatment of arrestees: 24-month post-release outcomes	Schwartz, R. P.; Kelly, S. M.; Mitchell, S. G.; O'Grady, K. E.; Duren, T.; Sharma, A.; Gryczynski, J.; Jaffe, J. H.	2021	01 01	Drug & Alcohol Dependence	218		108392	33187759	https://dx.doi.org/10.1016/j.drugalcdep.2020.108392	Wrong intervention
The effects of specialized probation and recovery management checkups (RMCs) on treatment participation, substance use, HIV risk behaviors, and recidivism among female offenders: Main findings of a 3-year experiment using subject by intervention interaction analysis	Scott, Christy K.; Dennis, Michael L.; Lurigio, Arthur J.	2017	Mar	Journal of Experimental Criminology	13	1	53-77	2017-08535-001	https://dx.doi.org/10.1007/s11292-016-9281-z	Wrong intervention
A brief behavioral activation treatment for substance use associated with lower rates of recidivism at a one-year follow-up	Seitz-Brown, C.; DeGeorge, D.; Blevins, E.; Williams, J.; Lejuez, C. W.; Daughters, S. B.	2015	2024-01-01	Drug and Alcohol Dependence	146		e93	71802159	https://dx.doi.org/10.1016/j.drugalcdep.2014.09.621	Wrong intervention
Efficacy and Safety of Dual-target DBS for Treatment-resistant Alcohol Use Disorder	Shanghai Mental Health Center; Central South University; Huashan Hospital; Shanghai 6th People's Hospital; SceneRay Corporation, Limited	2023	2005-07-01					NCT05786872		Wrong intervention
Shannon 2015	Shannon, L. M.; Hulbig, S. K.; Birdwhistell, S.; Newell, J.; Neal, C.	2015			-49		-62			Wrong intervention
Promoting permanency in families with parental substance misuse: lessons from a process evaluation of a multi-system program	Shockley McCarthy, K.; Price Wolf, J.; Dellor, E.	2022	12 03	BMC Public Health	22	1	2261	36463173	https://dx.doi.org/10.1186/s12889-022-14528-4	Wrong intervention
Inequalities in Substance Use Treatment for Marginalized Communities: Challenges and Opportunities	Shorter, D.; Arbelo-Cruz, F.; Bradley, A.	2023	March	American Journal on Addictions	32(2)		213-214	641040280	https://dx.doi.org/10.1111/ajad.13388	Wrong intervention
Sieger 2021	Sieger, M. H. L.; Becker, J.; Brook, J.	2021			-26	-4	-549			Wrong intervention
Predicting substance use treatment completion & reunification among family treatment court-involved parent-child dyads	Sieger, Margaret H.; Becker, Jessica; Nano, Xholina; Brook, Jody P.	2022	Apr-Jun	Journal of Public Child Welfare	16	2	272-294	2022-43940-008	https://dx.doi.org/10.1080/15548732.2021.1876807	Wrong intervention
Family treatment court-involved parents' perceptions of their substance use and parenting	Sieger, Margaret H.; Haswell, Robert	2020	Oct	Journal of Child and Family Studies	29	10	2811-2823	2020-41798-001	https://dx.doi.org/10.1007/s10826-020-01743-z	Wrong intervention
Adolescent substance use disorders and comorbidity	Simkin, D. R.	2002		Pediatric Clinics of North America	49(2)		463-477	34441069	https://dx.doi.org/10.1016/S0031-3955%2801%2900014-1	Wrong intervention
Military combat veterans, sentencing reform, and problem-solving courts.DP - 2022	Sivanich, Andrea L.	2022		Dissertation Abstracts International Section A: Humanities and Social Sciences	83	7-A	No Pagination Specified	2022-34081-136		Wrong intervention
Desistance from crime following substance use treatment: the role of treatment retention, social network and self-control	Skjaervo, I.; Clausen, T.; Skurtveit, S.; Bukten, A.	2021	11 12	BMC Psychiatry	21	1	563	34772369	https://dx.doi.org/10.1186/s12888-021-03518-2	Wrong intervention
"All carrots and no stick": Perceived impacts, changes in practices, and attitudes among law enforcement following drug decriminalization in Oregon State, USA	Smiley-McDonald, H. M.; Attaway, P. R.; Wenger, L. D.; Greenwell, K.; Lambdin, B. H.; Kral, A. H.	2023	8	International Journal of Drug Policy	118		104100	37356287	https://dx.doi.org/10.1016/j.drugpo.2023.104100	Wrong intervention
Public health nurse interventions for women in a dependency drug court	Somervell, A. M.; Saylor, C.; Mao, C.	2005		Public Health Nursing	22	1	59-64	106622611. Language: English. Entry Date: 20050429. Revision Date: 20200708. Publication Type: Journal Article	10.1111/j.0737-1209.2005.22109.x	Wrong intervention
Tach 2022	Tach, L.; Morrissey, M. B.; Day, E.; Vescia, F.; Mihalec-Adkins, B.	2022			-96	-3	-506			Wrong intervention
A study of differences between completers and non-completers of family drug court programs.DP - 2017	Taylor, Christopher S.	2017		Dissertation Abstracts International: Section B: The Sciences and Engineering	78	3-B(E)	No Pagination Specified	2017-05712-293		Wrong intervention
Distinguishing the features of offenders who do and do not complete substance use treatment in corrections: Extending the reach of psychological services	Ternes, Marguerite; Richer, Isabelle; Farrell MacDonald, Shanna	2020	Nov	Psychological Services	17	4	422-432	2019-06656-001	https://dx.doi.org/10.1037/ser0000326	Wrong intervention
Problem solving in court: current practice in FDACs in England: final report	Tunnard, Jo; Ryan, Mary; Harwin, Judith	2016					38			Wrong intervention
After Family Treatment Drug Court: Maternal, Infant, and Permanency Outcomes	Twomey, Jean E.; Miller-Loncar, Cynthia; Hinckley, Matthew; Lester, Barry M.	2010		Child Welfare	89	6	23-41	59977641. Language: English. Entry Date: 20110502. Revision Date: 20190624. Publication Type: Journal Article		Wrong intervention
Breaking the cycle: An ethnographic study on Hispanic mothers participating in family drug court.DP - 2018	Tyler, Rhonda Sue	2018		Dissertation Abstracts International Section A: Humanities and Social Sciences	79	9-A(E)	No Pagination Specified	2018-30342-041		Wrong intervention
Study of Acamprosate in Driving Under the Influence (DUI) Court Participants	University of Oklahoma; Forest Laboratories	2007	February					NCT00425711		Wrong intervention
vanWormer 2016	van Wormer, J.; Hsieh, M. L.	2016			-67	-2	-65			Wrong intervention
Re-creating a vision of motherhood: Therapeutic Drug Court and the narrative	Vandermause, Roxanne; Severtsen, Billie; Roll, John	2013	Sep	Qualitative Social Work: Research and Practice	12	5	620-636	2013-32191-006	https://dx.doi.org/10.1177/1473325012447591	Wrong intervention
The adoption and sustainability of digital therapeutics in justice systems: A pilot feasibility study	Wilde, J. A.; Zawislak, K.; Sawyer-Morris, G.; Hulsey, J.; Molfenter, T.; Taxman, F. S.	2023	June	International Journal of Drug Policy	116 (no pagination)			2024009305	https://dx.doi.org/10.1016/j.drugpo.2023.104024	Wrong intervention
Family drug treatment courts and social determinants of health	York, Janet; Lamis, Dorian A.; Garfinkel, Paul W.; Bluestein, Natalie P.; Boxx, Merry; Ellis, Arthur; Sullivan, Sarah; Donaldson, Steve	2012	Jan	Family Court Review	50	1	137-149	2012-02907-016	https://dx.doi.org/10.1111/j.1744-1617.2011.01435.x	Wrong intervention
Problem-solving court staff preferences for educational videos about medications for opioid use disorder	Andraka-Christou, Barbara; Asi, Yara M.; Totaram, Rachel; Matusow, Harlan	2023		Substance Use & Misuse	58	12	1550-1559	2023-93279-001	https://dx.doi.org/10.1080/10826084.2023.2236201	Wrong outcomes
The effects of drug treatment and supervision on time to rearrest among drug treatment court participants	Banks, Duren; Gottfredson, Denise C.	2003	Spr	Journal of Drug Issues	33	2	385-412	2003-06911-007	https://dx.doi.org/10.1177/002204260303300206	Wrong outcomes
Drunk Drivers, DWI "Drug Court" Treatment, and Recidivism: Who Fails? Journal Justice Research and Policy	Breckenridge	2000								Wrong outcomes
Effects of a multidisciplinary family treatment drug court on child and family outcomes: Results of a quasi-experimental study	Bruns, Eric J.; Pullmann, Michael D.; Weathers, Ericka S.; Wirschem, Mark L.; Murphy, Jill K.	2012	Aug	Child Maltreatment	17	3	218-230	2012-25477-003	https://dx.doi.org/10.1177/1077559512454216	Wrong outcomes
Using behavioral triage in court-supervised treatment of DUI offenders	Carey, Shannon M.; Allen, Theresa Herrera; Einspruch, Eric L.; Mackin, Juliette R.; Marlowe, Douglas	2015	Jan	Alcoholism Treatment Quarterly	33	1	44-63	2015-04637-005	https://dx.doi.org/10.1080/07347324.2015.982455	Wrong outcomes
Staff and client perspectives on the Journey Mapping online evaluation tool in a drug court program	Crunkilton, Dhira D.	2009	May	Evaluation and Program Planning	32	2	119-128	2009-03415-002	https://dx.doi.org/10.1016/j.evalprogplan.2008.11.001	Wrong outcomes
Cracking the "black box": Journey mapping's tracking system in a drug court program evaluation	Crunkilton, Dhira D.; Robinson, Margaret M.	2008		Journal of Social Work Practice in the Addictions	8	4	511-529	2008-19018-006	https://dx.doi.org/10.1080/15332560802347302	Wrong outcomes
Effects of a Drug Diversion Court on Client Recidivism. DP - 2005	Cunningham, Debbie S.; Stone, William E.	2005		Sims, Barbara [Ed] (2005) Substance abuse treatment with correctional clients: Practical implications for institutional and community settings			135-149	2005-03981-007		Wrong outcomes
A controlled experiment on the use of court probation for drunk arrests.DP - 1967	Ditman, Keith S.; Crawford, G.; Forgy, E.; Moskowitz, H.; MacAndrew, C.	1967		The American Journal of Psychiatry	124	2	160-163	1967-15479-001	https://dx.doi.org/10.1176/ajp.124.2.160	Wrong outcomes
Mandatory, fast, and fair: Case outcomes and procedural justice in a family drug court	Fessinger, Melanie; Hazen, Katherine; Bahm, Jamie; Cole-Mossman, Jennie; Heideman, Roger; Brank, Eve	2020	Mar	Journal of Experimental Criminology	16	1	49-77	2019-35003-001	https://dx.doi.org/10.1007/s11292-019-09361-6	Wrong outcomes
Do Research Intermediaries Reduce Perceived Coercion to Enter Research Trials Among Criminally Involved Substance Abusers?	Festinger, D. S.; Dugosh, K. L.; Croft, J. R.; Arabia, P. L.; Marlowe, D. B.	2011		Ethics & Behavior	21	3	252-259	22081751		Wrong outcomes
Monetary incentives improve recall of research consent information: it pays to remember	Festinger, D. S.; Marlowe, D. B.; Croft, J. R.; Dugosh, K. L.; Arabia, P. L.; Benasutti, K. M.	2009	Apr	Experimental & Clinical Psychopharmacology	17	2	99-104	19331486	https://dx.doi.org/10.1037/a0015421	Wrong outcomes
Effect of an organizational linkage intervention on staff perceptions of medication-assisted treatment and referral intentions in community corrections	Friedmann, Peter D.; Wilson, Donna; Knudsen, Hannah K.; Ducharme, Lori J.; Welsh, Wayne N.; Frisman, Linda; Knight, Kevin; Lin, Hsiu-Ju; James, Amy; Albizu-Garcia, Carmen E.; Pankow, Jennifer; Hall, Elizabeth A.; Urbine, Terry F.; Abdel-Salam, Sami; Duvall, Jamieson L.; Vocci, Frank J.	2015	Mar	Journal of Substance Abuse Treatment	50		50-58	2014-53409-001	https://dx.doi.org/10.1016/j.jsat.2014.10.001	Wrong outcomes
Drug court participation and time to failure: An examination of recidivism across program outcome	Gibbs, Benjamin R.; Lytle, Robert	2020	Apr	American Journal of Criminal Justice	45	2	215-235	2019-62790-001	https://dx.doi.org/10.1007/s12103-019-09498-0	Wrong outcomes
Gifford 2014	Gifford, E. J.; Eldred, L. M.; McCutchan, S. A.; Sloan, F. A.	2014			-9					Wrong outcomes
Assessing the Impact of Dade County's Felony Drug Court	Goldkamp	1993								Wrong outcomes
Assessing the Impact of Dade County's Felony Drug Court, Final Report	Goldkamp	1993								Wrong outcomes
A Randomized Study of the Baltimore City Drug Treatment Court: Results from the Two-Year Follow-Up	Gottfredson, D; Najaka, S; Kearley, B	2003		Criminology and Public Policy,	2	2	171-196			Wrong outcomes
Long-term effects of participation in the Baltimore City drug treatment court: Results from an experimental study	Gottfredson, Denise C.; Najaka, Stacy S.; Kearley, Brook W.; Rocha, Carlos M.	2006	Apr	Journal of Experimental Criminology	2	1	67-98	2006-08810-004	https://dx.doi.org/10.1007/s11292-005-5128-8	Wrong outcomes
Using the level of Service Inventory-Revised to improve assessment and treatment in drug court	Guastaferro, W. P.	2012	Aug	International Journal of Offender Therapy and Comparative Criminology	56(5)		769-789	366388011		Wrong outcomes
"They don't talk about it": A mixed-methods exploratory investigation of the food security assessment experiences in drug courts: A nationwide survey & interview project.DP - 2023	Hebenstreit, Haylee	2023		Dissertation Abstracts International: Section B: The Sciences and Engineering	84	11-B	No Pagination Specified	2023-85470-134		Wrong outcomes
The effect of the threat of legal sanction on program retention and completion: Is that why they stay in drug court?	Hepburn, John R.; Harvey, Angela N.	2007	Apr	Crime & Delinquency	53	2	255-280	2007-05590-003	https://dx.doi.org/10.1177/0011128705283298	Wrong outcomes
Alternative approaches to criminal justice: Problem-solving courts and incarcerated peer education.DP - 2022	Hibbard, Patrick Franklin	2022		Dissertation Abstracts International Section A: Humanities and Social Sciences	83	7-A	No Pagination Specified	2022-34081-243		Wrong outcomes
Impact of Drug Treatment and Testing Orders on Offending: Two-Year Reconviction Results	Hough	2003								Wrong outcomes
Court-ordered participation in 12-step programs: An investigation of religious fundamentalism and humor in persons sentenced within the guidelines of the California drug courts.DP - 2010	Ivey, William Scott	2010		Dissertation Abstracts International: Section B: The Sciences and Engineering	70	9-B	5824	2010-99060-449		Wrong outcomes
Jewell 2017	Jewell, J. D.; Rose, P.; Bush, R.; Bartz, K.	2017			-15	-1	-39			Wrong outcomes
Protocol for a quasi-experimental, 950 county study examining implementation outcomes and mechanisms of Stepping Up, a national policy effort to improve mental health and substance use services for justice-involved individuals	Johnson, J. E.; Viglione, J.; Ramezani, N.; Cuellar, A. E.; Hailemariam, M.; Rosen, R.; Breno, A.; Taxman, F. S.	2021	03 29	Implementation Science	16	1	31	33781294	https://dx.doi.org/10.1186/s13012-021-01095-2	Wrong outcomes
Moral reconation therapy and the matrix model: A comparison of the effect on recidivism.DP - 2022	Juarez, Michael	2022		Dissertation Abstracts International: Section B: The Sciences and Engineering	83	5-B	No Pagination Specified	2022-34071-249		Wrong outcomes
Long term effects of drug court participation: Evidence from a 15-year follow-up of a randomized controlled trial	Kearley, Brook; Gottfredson, Denise	2020	Mar	Journal of Experimental Criminology	16	1	27-47	2019-72546-001	https://dx.doi.org/10.1007/s11292-019-09382-1	Wrong outcomes
Outcomes among drug court participants: does drug of choice matter?	Koetzle Shaffer, D.; Hartman, J. L.; Johnson Listwan, S.; Howell, T.; Latessa, E. J.	2011		International Journal of Offender Therapy & Comparative Criminology	55	1	155-174	104811077. Language: English. Entry Date: 20110617. Revision Date: 20200708. Publication Type: Journal Article	10.1177/0306624X09359648	Wrong outcomes
Koetzle 2015	Koetzle, D.; Listwan, S. J.; Guastaferro, W. P.; Kobus, K.	2015			-59	-5	-465			Wrong outcomes
Assessing the long-term impact of drug court participation on recidivism with generalized estimating equations	Krebs, C. P.; Lindquist, C. H.; Koetse, W.; Lattimore, P. K.	2007	2002-11-01	Drug & Alcohol Dependence	91	1	57-68	17604918		Wrong outcomes
An exploration of treatment and supervision intensity among drug court and non-drug court participants	Lindquist, Christine H.; Krebs, Christopher P.; Warner, Tara D.; Lattimore, Pamela K.	2009	Apr	Journal of Offender Rehabilitation	48	3	167-193	2009-04041-001	https://dx.doi.org/10.1080/10509670902766489	Wrong outcomes
The Effect of Drug Court Programming on Recidivism: The Cincinnati Experience	Listwan, Shelley Johnson; Sundt, Jody L.; Holsinger, Alexander M.; Latessa, Edward J.	2003	Jul	Crime & Delinquency	49	3	389-411	2003-99361-003	https://dx.doi.org/10.1177/0011128703049003003	Wrong outcomes
Effect of criminal justice mandate on drug treatment completion in women	Longinaker, N.; Terplan, M.	2014	May	American Journal of Drug & Alcohol Abuse	40	3	192-9	24528184	https://dx.doi.org/10.3109/00952990.2013.865033	Wrong outcomes
Predictors of incarceration among urban adults with co-occurring severe mental illness and a substance use disorder	Luciano, Alison; Belstock, Johannes; Malmberg, Per; McHugo, Gregory J.; Drake, Robert E.; Xie, Haiyi; Essock, Susan M.; Covell, Nancy H.	2014	Nov	Psychiatric Services	65	11	1325-1331	2014-49487-005	https://dx.doi.org/10.1176/appi.ps.201300408	Wrong outcomes
Baltimore City District Court Adult Drug Treatment Court 10-Year Outcome and Cost Evaluation	Mackin	2009								Wrong outcomes
Drug court treatment for methamphetamine dependence: treatment response and posttreatment outcomes	Marinelli-Casey, P.; Gonzales, R.; Hillhouse, M.; Ang, A.; Zweben, J.; Cohen, J.; Hora, P. F.; Rawson, R. A.	2008	Mar	Journal of Substance Abuse Treatment	34	2	242-8	17596903		Wrong outcomes
Perceived deterrence and outcomes in drug court	Marlowe, D. B.; Festinger, D. S.; Foltz, C.; Lee, P. A.; Patapis, N. S.	2005		Behavioral Sciences & the Law	23	2	183-98	15818611		Wrong outcomes
Developing a culturally proficient intervention for young African American men in drug court: Examining feasibility and estimating an effect size for Habilitation Empowerment Accountability Therapy (HEAT)	Marlowe, Douglas B; Shannon, Lisa M; Ray, Bradley; Turpin, Darryl P; Wheeler, Guy A; Newell, Jennifer; Lawson, Spencer G	2018								Wrong outcomes
Calling time on 'alcohol-related' crime? Examining the impact of court-mandated alcohol treatment on offending using propensity score matching	McSweeney, Tim	2015	Sep	Criminology & Criminal Justice: An International Journal	15	4	464-483	2015-38642-005	https://dx.doi.org/10.1177/1748895814561471	Wrong outcomes
Reintegrative Shaming and Recidivism Risks in Drug Court: Explanations for Some Unexpected Findings Journal Crime & Delinquency	Miethe	2000								Wrong outcomes
Fidelity assessment of the Hillsborough County South Drug Court.DP - 2019	Minasian Hunt, Christina	2019		Dissertation Abstracts International: Section B: The Sciences and Engineering	80	2-B(E)	No Pagination Specified	2018-58622-106		Wrong outcomes
Short-term outcomes of screening, brief intervention and referral to treatment for driving while intoxicated offenders	Mullen, J.; Mathias, C. W.; Roache, J. D.; Dougherty, D. M.; Ryan, S. R.	2015	June	Alcoholism: Clinical and Experimental Research	1)		22A	71901359	https://dx.doi.org/10.1111/acer.12741	Wrong outcomes
Myer 2018	Myer, A. J.; Buchholz, M. M.	2018			-41	-2	-221			Wrong outcomes
Myer 2017	Myer, A. J.; Makarios, M. D.	2017			-56	-4	-276			Wrong outcomes
Maricopa County's Drug Court: An Innovative Program for First- Time Drug Offenders on Probation Journal Justice System Journal	NCJ Number 152007	1994								Wrong outcomes
Intensive Judicial Supervision and Drug Court Outcomes: Interim Findings From a Randomised Controlled Trial	NCJ Number 238985	2011								Wrong outcomes
Statewide Evaluation of New York's Adult Drug Courts: Identifying Which Policies Work Best	NCJ Number 243269	2013								Wrong outcomes
Needham 2015	Needham, M.; Gummerum, M.; Mandeville-Norden, R.; Rakestrow-Dickens, J.; Mewse, A.; Barnes, A.; Hanoch, Y.	2015			-39	-6	-1107			Wrong outcomes
The effects of neighborhood characteristics on rearrest after participation in drug treatment court: A re-analysis of the Baltimore City Drug Treatment Court experiment.DP - 2012	Nordstrom, Benjamin R.	2012		Dissertation Abstracts International Section A: Humanities and Social Sciences	72	9-A	3516	2012-99051-106		Wrong outcomes
Quantitative research of rural drug courts' efficacy.DP - 2023	Otto, Kevin	2023		Dissertation Abstracts International Section A: Humanities and Social Sciences	84	5-A	No Pagination Specified	2023-33082-248		Wrong outcomes
Evaluation of the Addressing Substance-Related Offending (ASRO) program for substance-using offenders in the community: A reconviction analysis	Palmer, Emma; Hatcher, Ruth; McGuire, James; Bilby, Charlotte; Ayres, Tammy; Hollin, Clive	2011	May	Substance Use & Misuse	46	8	1072-1080	2011-10913-013	https://dx.doi.org/10.3109/10826084.2011.559682	Wrong outcomes
Palombi 2018	Palombi, L. C.; Fike, A.; Chang, C.; Stratton, T. P.; Koh-Knox, C.	2018			-10	-10	-1341			Wrong outcomes
Palombi 2023	Palombi, L.; Van Deelen, A.; Hawn, A.; Kosobuski, L.; Katras, M. J.	2023			-17					Wrong outcomes
Factors associated with treatment compliance and its effects on retention among participants in a court-mandated treatment program	Patra, Jayadeep; Gliksman, Louis; Fischer, Benedikt; Newton-Taylor, Brenda; Belenko, Steven; Ferrari, Michel; Kersta, Stephanie; Rehm, Jurgen	2010	Sum	Contemporary Drug Problems: An Interdisciplinary Quarterly	37	2	289-313	2011-09007-005	https://dx.doi.org/10.1177/009145091003700206	Wrong outcomes
Effectiveness of treatment-based drug courts in reducing criminal recidivism.DP - Feb 2000	Peters, Roger H.; Murrin, Mary R.	2000	Feb	Criminal Justice and Behavior	27	1	72-96	2000-13263-006	https://dx.doi.org/10.1177/0093854800027001005	Wrong outcomes
Evaluating counseling modality based on recidivism for misdemeanor offenders.DP - 2020	Prisbrey, Erin D.	2020		Dissertation Abstracts International: Section B: The Sciences and Engineering	81	2-B	No Pagination Specified	2019-68373-129		Wrong outcomes
Magistrates' Early Referral into Treatment (MERIT): preliminary findings of a 12-month court diversion trial for drug offenders	Reilly, D.; Scantleton, J.; Didcott, P.	2002	Dec	Drug & Alcohol Review	21	4	393-6	12537710		Wrong outcomes
Can courtroom behavior predict recidivism? An assessment of the Courtroom Behavior Check List for women presenting in drug court	Reingle, Jennifer M.; Striley, Catherine W.; Small, Eusebius; Crecelius, Robert; O'Leary, Catina Callahan; Cottler, Linda B.	2013	Dec	American Journal of Criminal Justice	38	4	520-534	2013-39541-001	https://dx.doi.org/10.1007/s12103-012-9190-2	Wrong outcomes
New York State Adult Drug Court Evaluation: Policies, Participants and Impacts	Rempel	2003								Wrong outcomes
Examining time to rearrest by drug treatment experience of drug court eligible offenders.DP - 2012	Rocha, Carlos M.	2012		Dissertation Abstracts International Section A: Humanities and Social Sciences	72	9-A	3517	2012-99050-499		Wrong outcomes
Structural and agentic contributors to justice- and substance-involved women's employment: A feminist analysis.DP - 2023	Roddy, Ariel L.	2023		Dissertation Abstracts International Section A: Humanities and Social Sciences	84	2-A	No Pagination Specified	2023-01881-167		Wrong outcomes
The effectiveness of Idaho DUI and misdemeanor/DUI courts: Outcome evaluation	Ronan, Scott M.; Collins, Peter A.; Rosky, Jeffrey W.	2009	Feb	Journal of Offender Rehabilitation	48	2	154-165	2009-01481-005	https://dx.doi.org/10.1080/10509670802641030	Wrong outcomes
Cost-effectiveness analysis of the New South Wales adult drug court program	Shanahan, M.; Lancsar, E.; Haas, M.; Lind, B.; Weatherburn, D.; Chen, S.	2004	Feb	Evaluation Review	28	1	2027-03-01	14750289		Wrong outcomes
Examining the Impact of Prior Criminal Justice History on 2-Year Recidivism Rates: A Comparison of Drug Court Participants and Program Referrals	Shannon, L. M.; Jackson Jones, A.; Newell, J.; Neal, C.	2018	2	International Journal of Offender Therapy & Comparative Criminology	62	2	291-312	27125834	https://dx.doi.org/10.1177/0306624X16645323	Wrong outcomes
Sheeran 2021	Sheeran, A. M.; Heideman, A. J.	2021			-10	-7				Wrong outcomes
Sheeran 2022	Sheeran, A.; Knoche, V. A.; Freiburger, T. L.	2022			-35	-1	-73			Wrong outcomes
Case study of the structures of criminal and drug courts.DP - 2008	Shomade, Salmon Adegboyega	2008		Dissertation Abstracts International Section A: Humanities and Social Sciences	68	10-A	4383	2008-99070-224		Wrong outcomes
Sloan 2016	Sloan, F. A.; Gifford, E. J.; Eldred, L. M.; McCutchan, S. A.	2016			-97		-205			Wrong outcomes
Comparative analysis of recidivism outcomes following drug treatment court in Vancouver, Canada	Somers, J. M.; Rezansoff, S. N.; Moniruzzaman, A.	2014	Jun	International Journal of Offender Therapy & Comparative Criminology	58	6	655-71	23470262	https://dx.doi.org/10.1177/0306624X13479770	Wrong outcomes
Drug courts and recidivism: The results of an evaluation using two comparison groups and multiple indicators of recidivism	Spohn, C.; Piper, R. K.; Martin, T.; Frenzel, E. D.	2001		Journal of Drug Issues	31(1)		149-176	32298488		Wrong outcomes
Drug courts and recidivism: The results of an evaluation using two comparison groups and multiple indicators of recidivism	Spohn, Cassia; Piper, R.; Martin, Tom; Frenzel, Erika Davis	2001	Win	Journal of Drug Issues	31	1	149-176	2002-15550-007	https://dx.doi.org/10.1177/002204260103100109	Wrong outcomes
Preliminary evaluation of extended-release naltrexone in michigan and missouri drug courts	Stringer, M.	2012	June	Alcoholism: Clinical and Experimental Research	1)		342A	70791104	https://dx.doi.org/10.1111/j.1530-0277.2012.01804.x	Wrong outcomes
Adopting the latest opiate use disorder guidelines within the justice system	Vaughan, H.; Cox, L.; Ares-Romero, P. A.	2019	May - June	Journal of Addiction Medicine	13(3)		E2	628535967	https://dx.doi.org/10.1097/ADM.0000000000000548	Wrong outcomes
The impact of treatment: The Jefferson County (Kentucky) Drug Court Program	Vito, G. F.; Tewksbury, R. A.	1998	Dec	Federal Probation	62	2	46-51	WOS:000079324500007		Wrong outcomes
MAPIT: Development of a web-based intervention targeting substance abuse treatment in the criminal justice system	Walters, Scott T.; Ondersma, Steven J.; Ingersoll, Karen S.; Rodriguez, Mayra; Lerch, Jennifer; Rossheim, Matthew E.; Taxman, Faye S.	2014	Jan	Journal of Substance Abuse Treatment	46	1	60-65	2013-29875-001	https://dx.doi.org/10.1016/j.jsat.2013.07.003	Wrong outcomes
Closing the revolving door?: Substance abuse treatment as an alternative to traditional sentencing for drug-dependent offenders	Warner, Tara D.; Kramer, John H.	2009	Jan	Criminal Justice and Behavior	36	1	89-109	2008-18944-006	https://dx.doi.org/10.1177/0093854808326743	Wrong outcomes
Twelve-month employment intervention outcomes for drug-involved offenders	Webster, J. M.; Staton-Tindall, M.; Dickson, M. F.; Wilson, J. F.; Leukefeld, C. G.	2014	May	American Journal of Drug & Alcohol Abuse	40	3	200-5	24405160	https://dx.doi.org/10.3109/00952990.2013.858722	Wrong outcomes
Webster 2014	Webster, J. M.; Staton-Tindall, M.; Dickson, M. F.; Wilson, J. F.; Leukefeld, C. G.	2014			-40	-3	-205			Wrong outcomes
Drug treatment courts in Canada: an evidence-based review	Werb, D.; Elliott, R.; Fischer, B.; Wood, E.; Montaner, J.; Kerr, T.	2007	Dec	HIV/AIDS Policy & Law Review / Canadian HIV/AIDS Legal Network	12	2024-03-02	2024-07-12	18459192		Wrong outcomes
Acupuncture in drug treatment: Exploring its role and impact on participant behavior in the drug court setting	White, Michael D.; Goldkamp, John S.; Robinson, Jennifer B.	2006	Apr	Journal of Experimental Criminology	2	1	45-65	2006-08810-003	https://dx.doi.org/10.1007/s11292-005-5127-9	Wrong outcomes
Variables related to recidivism among offenders in a drug court program.DP - 2003	Wiens, Cathleen Diane	2003		Dissertation Abstracts International: Section B: The Sciences and Engineering	64	6-B	2946	2003-95024-053		Wrong outcomes
Situational social support and relapse: An exploration of compulsory drug abuse treatment effect in China	Xiong, Haiyan; Jia, Jidong	2019	Jun	International Journal of Offender Therapy and Comparative Criminology	63	8	1202-1219	2019-26227-004	https://dx.doi.org/10.1177/0306624X18815243	Wrong outcomes
Program retention and perceived coercion in three models of mandatory drug treatment	Young, D.; Belenko, S.	2002		Journal of Drug Issues	32(1)		297-328	34464914		Wrong outcomes
Zettler 2018	Zettler, H. R.	2018			-64	-3	-397			Wrong outcomes
Recent victimization experiences and continued criminal behaviors: what are the links for adult drug-involved offenders?	Zweig, J. M.; Yahner, J.; Rossman, S. B.	2012		Violence & Victims	27	5	674-88	23155720		Wrong outcomes
Drug courts proven successful over longer period		2003		Alcoholism & Drug Abuse Weekly	15	45	2024-04-01	106724775. Language: English. Entry Date: 20040416. Revision Date: 20150711. Publication Type: Journal Article. Journal Subset: Editorial Board Reviewed		Wrong outcomes
Efficacy of Frequent Monitoring With Swift, Certain, and Modest Sanctions for Violations: Insights From South Dakota's 24/7 Sobriety Project		2013		American Journal of Public Health	103	1	e37-43	104410107. Language: English. Entry Date: 20130117. Revision Date: 20200708. Publication Type: Journal Article	10.2105/AJPH.2012.300989	Wrong outcomes
Factors predicting drug court success for European American/White and Latino adolescents.DP - 2011	Acentares, Joanna L.	2011		Dissertation Abstracts International: Section B: The Sciences and Engineering	71	7-B	4497	2011-99020-099		Wrong population
The effect of parental support on juvenile drug court completion and postprogram recidivism	Alarid, Leanne Fiftal; Montemayor, Carlos D.; Dannhaus, Summer	2012	Oct	Youth Violence and Juvenile Justice	10	4	354-369	2012-26357-003	https://dx.doi.org/10.1177/1541204012438422	Wrong population
"We have to put the fire out first before we start rebuilding the house": Practitioners' experiences of supporting women with histories of substance use, interpersonal abuse and symptoms of post-traumatic stress disorder	Bailey, Karen; Trevillion, Kylee; Gilchrist, Gail	2020	Aug	Addiction Research & Theory	28	4	289-297	2020-55185-001	https://dx.doi.org/10.1080/16066359.2019.1644323	Wrong population
Transferring 24/7 sobriety from South Dakota to South London: The case of MOPAC's Alcohol Abstinence Monitoring Requirement Pilot	Bainbridge, Laura	2019	Sep	Addiction	114	9	1696-1705	2019-22950-001	https://dx.doi.org/10.1111/add.14609	Wrong population
Identifying leading characteristics associated with juvenile drug court admission and success: A research note	Barnes, J.; Miller, Holly Ventura; Miller, J.	2009	Oct	Youth Violence and Juvenile Justice	7	4	350-360	2009-17905-005	https://dx.doi.org/10.1177/1541204009334630	Wrong population
Becan 2020	Becan, J. E.; Fisher, J. H.; Johnson, I. D.; Bartkowski, J. P.; Seaver, R.; Gardner, S. K.; Aarons, G. A.; Renfro, T. L.; Muiruri, R.; Blackwell, L.; Piper, K. N.; Wiley, T. A.; Knight, D. K.	2020			-47	-4	-514			Wrong population
Juvenile specialty courts	Beck, Victoria Simpson; Travis, Lawrence F., III; Ramsey, Robert J.	2007		McShane, Marilyn D [Ed]; Williams, Frank P III [Ed] (2007) Youth violence and delinquency: Monsters and myths Volume 2: Juvenile justice			49-66	2007-09492-004		Wrong population
The association of criminal justice system involvement on change in high-risk behaviors among urban, crack-cocaine using women.DP - 2008	Callahan, Catina	2008		Dissertation Abstracts International Section A: Humanities and Social Sciences	69	2-A	752	2008-99150-266		Wrong population
Predicting dropout in the first 3 months of 12-step residential drug and alcohol treatment in an Australian sample	Deane, F. P.; Wootton, D. J.; Hsu, C. I.; Kelly, P. J.; Deane, Frank P.; Wootton, David J.; Hsu, Ching- I.; Kelly, Peter J.	2012		Journal of Studies on Alcohol & Drugs	73	2	216-225	108159640. Language: English. Entry Date: 20120720. Revision Date: 20200708. Publication Type: Journal Article	10.15288/jsad.2012.73.216	Wrong population
A study of the legal involvement of new patient attenders at a Dublin alcohol treatment unit	Doyle, H.; Tobin, J.; Delaney, W.	1992		Irish Journal of Psychological Medicine	9(2)		93-95	22370897		Wrong population
"No Excuses Anymore": Substance Use Screening and Treatment for Justice-involved Youth	Goldman, Paula N.; Hull, Ilana; Wilson, J. Deanna	2023		Journal of Addiction Medicine	17	4	454-462	169986926. Language: English. Entry Date: 20230831. Revision Date: 20230831. Publication Type: Journal Article	10.1097/ADM.0000000000001159	Wrong population
Evidence based interventions and the effect on criminogenic factors.DP - 2020	Guillory-Alicea, Joi	2020		Dissertation Abstracts International: Section B: The Sciences and Engineering	81	7-B	No Pagination Specified	2020-10499-176		Wrong population
Halliday-Boykins 2010	Halliday-Boykins, C. A.; Schaeffer, C. M.; Henggeler, S. W.; Chapman, J. E.; Cunningham, P. B.; Randall, J.; Shapiro, S. B.	2010			-39	-4	-328			Wrong population
Effects of after-school and intensive-day treatment programs on substance use and recidivism at a juvenile drug court program.DP - 2004	Hattori, Nobuko	2004		Dissertation Abstracts International: Section B: The Sciences and Engineering	65	5-B	2628	2004-99022-220		Wrong population
Juvenile drug court: enhancing outcomes by integrating evidence-based treatments	Henggeler, S. W.; Halliday-Boykins, C. A.; Cunningham, P. B.; Randall, J.; Shapiro, S. B.; Chapman, J. E.	2006	Feb	Journal of Consulting & Clinical Psychology	74	1	42-54	16551142		Wrong population
Hiller 2021	Hiller, M. L.; Belenko, S.; Dennis, M.; Estrada, B.; Cain, C.; Mackin, J. R.; Kagan, R.; Pappacena, L.	2021			-9	-1				Wrong population
A multisite description of juvenile drug courts: Program models and during-program outcomes	Hiller, Matthew L.; Malluche, Daniel; Bryan, Valerie; DuPont, M.; Martin, Barbara; Abensur, Rebecca; Leukefeld, Carl; Payne, Connie	2010	Apr	International Journal of Offender Therapy and Comparative Criminology	54	2	213-235	2010-04880-006	https://dx.doi.org/10.1177/0306624X08327784	Wrong population
Race Differences in the Association Between Binge Drinking and Treatment Among First-Time Justice-System-Impacted Youth	Kan, Emily; Riano, Nicholas; Beardslee, Jordan; Frick, Paul; Steinberg, Laurence; Cauffman, Elizabeth	2023		Alcohol & Alcoholism	58	1	23-30	161559805. Language: English. Entry Date: 20230206. Revision Date: 20230303. Publication Type: Journal Article	10.1093/alcalc/agac046	Wrong population
Juvenile Justice-Translational Research on Interventions for Adolescents in the Legal System (JJ-TRIALS): a cluster randomized trial targeting system-wide improvement in substance use services	Knight, D. K.; Belenko, S.; Wiley, T.; Robertson, A. A.; Arrigona, N.; Dennis, M.; Bartkowski, J. P.; McReynolds, L. S.; Becan, J. E.; Knudsen, H. K.; Wasserman, G. A.; Rose, E.; DiClemente, R.; Leukefeld, C.	2016	2024-04-29	Implementation science : IS	11		57	616486443	https://dx.doi.org/10.1186/s13012-016-0423-5	Wrong population
Professionals' perceptions of and recommendations for matching juvenile drug court clients to service	Korchmaros, J. D.; Thompson-Dyck, K.; Haring, R. C.	2017			-73		-164			Wrong population
Letourneau 2017	Letourneau, E. J.; McCart, M. R.; Sheidow, A. J.; Mauro, P. M.	2017			-72		-65			Wrong population
Learning more from evaluation of justice interventions: Further consideration of theoretical mechanisms in juvenile drug courts	Long, Joshua; Sullivan, Christopher J.	2017	Aug	Crime & Delinquency	63	9	1091-1115	2017-35551-003	https://dx.doi.org/10.1177/0011128716629757	Wrong population
The juvenile drug court decision making process: An analysis of operating styles, outcome decisions and disparities.DP - 2010	Lucas, Schannae L.	2010		Dissertation Abstracts International Section A: Humanities and Social Sciences	70	8-A	3202	2010-99030-577		Wrong population
Experiences of conducting a substance use disorder treatment, A-CRA, in compulsory institutional care for youth-The challenge of promoting openness in a closed, temporary setting	Malarstig, Ida; Tyrberg, Marten J.; Lundgren, Tobias; Alfonsson, Sven	2023	May	Children and Youth Services Review	148		2024-09-01	2023-61200-001	https://dx.doi.org/10.1016/j.childyouth.2023.106850	Wrong population
Caregiver and youth engagement in mandated juvenile drug treatment: Influence on substance use	Mauro, P. M.; McCart, M. R.; Naeger, S.; Sheidow, A. J.; Letourneau, E. J.	2015	2024-01-01	Drug and Alcohol Dependence	146		e198	71802439	https://dx.doi.org/10.1016/j.drugalcdep.2014.09.454	Wrong population
Mauro 2017	Mauro, P. M.; McCart, M. R.; Sheidow, A. J.; Naeger, S. E.; Letourneau, E. J.	2017			-26	-4	-331			Wrong population
System-level effects of integrating a promising treatment into juvenile drug courts	McCart, Michael R.; Henggeler, Scott W.; Chapman, Jason E.; Cunningham, Phillippe B.	2012	Sep	Journal of Substance Abuse Treatment	43	2	231-243	2012-20597-012	https://dx.doi.org/10.1016/j.jsat.2011.10.030	Wrong population
Estimating the differential costs of criminal activity for juvenile drug court participants: Challenges and recommendations	McCollister, Kathryn E.; French, Michael T.; Sheidow, Ashli J.; Henggeler, Scott W.; Halliday-Boykins, Colleen A.	2009	Jan	The journal of behavioral health services & research	36	1	111-126	2009-02217-011	https://dx.doi.org/10.1007/s11414-007-9094-y	Wrong population
Targeting HIV Risk Behaviors in Juvenile Drug Court-Involved Youth	Medical University of South Carolina	2008	September					NCT01511380		Wrong population
Enhancing Juvenile Drug Court Outcomes With Evidence-Based Practices	Medical University of South Carolina; National Institute on Drug Abuse	2007	September					NCT01266109		Wrong population
Increasing Caregiver Engagement in Juvenile Drug Courts	Medical University of South Carolina; National Institute on Minority Health; Health Disparities; Wayne State University; Alliant International University; Baylor University	2017	2013-10-01					NCT03051997		Wrong population
Staff Perspectives on Juvenile Drug Court Operations: A Multi-Site Qualitative Study	Mericle, A. A.; Belenko, S.; Festinger, D.; Fairfax-Columbo, J.; McCart, M. R.	2014	Sep	Criminal Justice Policy Review	25	5	614-636	25977595		Wrong population
A cluster analysis of adolescents with substance abuse and delinquency problems.DP - 2005	Orliss, Micah James	2005		Dissertation Abstracts International: Section B: The Sciences and Engineering	65	9-B	4844	2005-99006-099		Wrong population
Maybe He's Depressed: Mental Illness as a Mitigating Factor for Drug Offender Accountability	Paik, L.	2009			-34	-3	-602			Wrong population
Organizational Interpretations of Drug Test Results	Paik, Leslie	2006	Dec	Law & Society Review	40	4	931-962	2006-22048-008	https://dx.doi.org/10.1111/j.1540-5893.2006.00286.x	Wrong population
A phenomenological study of the impact of therapy on juvenile drug court participants and their families post-graduation.DP - 2017	Papillion, Amelia	2017		Dissertation Abstracts International Section A: Humanities and Social Sciences	77	10-A(E)	No Pagination Specified	2016-53062-064		Wrong population
Translation of national Juvenile Drug Treatment Court guidelines into statewide standards and practices: A case study	Phillippi, Stephen W.; Thomas, Casey L.; Lentini, Kerry	2021	Jun	American Journal of Criminal Justice	46	3	483-495	2020-66997-001	https://dx.doi.org/10.1007/s12103-020-09563-z	Wrong population
A utilization-focused evaluation of three post-charge diversion programs for juvenile offenders.DP - 2008	Procter, Erica	2008		Dissertation Abstracts International: Section B: The Sciences and Engineering	69	1-B	739	2008-99140-151		Wrong population
Brief Substance Use Intervention for Youth in Teen Court	RAND	2009	January					NCT01464554		Wrong population
Young offenders in forensic institutions in the Netherlands after committing serious crimes: Contribution of mandatory treatment and reduction of reincarceration	Reef, J.; Jeltes, M.; van den Brink, Y.; Brand, E.	2023	February	Criminal Behaviour and Mental Health	33(1)		33-45	2021278453	https://dx.doi.org/10.1002/cbm.2272	Wrong population
Multiple Measures of Juvenile Drug Court Effectiveness: Results of a Quasi-Experimental Design	Rodriguez, Nancy; Webb, Vincent J.	2004	Apr	Crime & Delinquency	50	2	292-314	2004-11860-005	https://dx.doi.org/10.1177/0011128703254991	Wrong population
Community-Based Juvenile Offender Programs in South Africa: Lessons Learned	Roestenburg, Willem; Oliphant, Emmerentie	2012		Journal of Community Practice	20	2024-02-01	32-51	104530159. Language: English. Entry Date: 20120403. Revision Date: 20200708. Publication Type: Journal Article	10.1080/10705422.2012.644226	Wrong population
Substance abuse and family discord within the Juvenile Drug Court population in Orange County, California.DP - 2006	Roque, Aracely	2006		Dissertation Abstracts International: Section B: The Sciences and Engineering	67	4-B	2210	2006-99020-015		Wrong population
A juvenile drug court model in southern Arizona: Substance abuse, delinquency, and sexual risk outcomes by gender and race/ethnicity	Ruiz, Bridget S.; Stevens, Sally J.; Fuhriman, Janet; Bogart, John G.; Korchmaros, Josephine D.	2009	Jul	Journal of Offender Rehabilitation	48	5	416-438	2010-11297-004	https://dx.doi.org/10.1080/10509670902979637	Wrong population
Ryan-Pettes 2023	Ryan-Pettes, S. R.; Morrison, M.; Randall, J.; Halliday, C.; Ledgerwood, D. M.; Cunningham, P. B.	2023			-62	-5	-335			Wrong population
The impact of trauma on juvenile drug court effectiveness.DP - 2013	Sanchez, Angela	2013		Dissertation Abstracts International: Section B: The Sciences and Engineering	73	12-B(E)	No Pagination Specified	2013-99120-045		Wrong population
The comparison of multisystemic therapy (MST), functional family therapy (FFT), and the adolescent community reinforcement approach (A-CRA).DP - 2023	Scott, Ashley	2023		Dissertation Abstracts International: Section B: The Sciences and Engineering	84	7-B	No Pagination Specified	2023-46642-254		Wrong population
Sheidow 2012	Sheidow, A. J.; Jayawardhana, J.; Bradford, W. D.; Henggeler, S. W.; Shapiro, S. B.	2012			-21	-1	-90			Wrong population
Do specialty courts achieve better outcomes for children in foster care than general courts?	Sloan, Frank A.; Gifford, Elizabeth J.; Eldred, Lindsey M.; Acquah, Kofi F.; Blevins, Claire E.	2013	Feb	Evaluation Review	37	1	1934-03-01	2013-21200-001	https://dx.doi.org/10.1177/0193841X13487536	Wrong population
Predicting success and failure in juvenile drug treatment court: A meta-analytic review	Stein, David M.; Deberard, Scott; Homan, Kendra	2013	Feb	Journal of Substance Abuse Treatment	44	2	159-168	2012-33642-003	https://dx.doi.org/10.1016/j.jsat.2012.07.002	Wrong population
The effectiveness of juvenile treatment drug courts: A meta-analytic review of literature	Stein, David M.; Homan, Kendra J.; DeBerard, Scott	2015	Mar	Journal of Child & Adolescent Substance Abuse	24	2	80-93	2015-03793-002	https://dx.doi.org/10.1080/1067828X.2013.764371	Wrong population
Sullivan 2017	Sullivan, M.; Gummelt, G.	2017			-56	-5	-348			Wrong population
Juvenile drug court effects on recidivism and drug use: A systematic review and meta-analysis	Tanner-Smith, Emily E.; Lipsey, Mark W.; Wilson, David B.	2016	Dec	Journal of Experimental Criminology	12	4	477-513	2016-47608-001	https://dx.doi.org/10.1007/s11292-016-9274-y	Wrong population
West Virginia juvenile drug court proving successful	Thieman, Nicole	2012		Children's Voice	21	2	13-14	107967504. Language: English. Entry Date: 20131018. Revision Date: 20171127. Publication Type: Journal Article. Journal Subset: Allied Health		Wrong population
HIV prevention for juvenile drug court offenders: a randomized controlled trial focusing on affect management	Tolou-Shams, M.; Houck, C.; Conrad, S. M.; Tarantino, N.; Stein, L. A.; Brown, L. K.	2011	Jul	Journal of Correctional Health Care	17	3	226-32	21474529	https://dx.doi.org/10.1177/1078345811401357	Wrong population
Text Messaging to Enhance Behavioral Health Treatment Engagement Among Justice-Involved Youth: Qualitative and User Testing Study	Tolou-Shams, M.; Yonek, J.; Galbraith, K.; Bath, E.	2019	04 05	JMIR MHealth and UHealth	7	4	e10904	30950808	https://dx.doi.org/10.2196/10904	Wrong population
Outcomes of a family-based HIV prevention intervention for substance using juvenile offenders	Tolou-Shams, Marina; Dauria, Emily; Conrad, Selby M.; Kemp, Kathleen; Johnson, Sarah; Brown, Larry K.	2017	Jun	Journal of Substance Abuse Treatment	77		115-125	2017-20160-021	https://dx.doi.org/10.1016/j.jsat.2017.03.013	Wrong population
Project RAP: Family-based HIV Prevention in the Juvenile Drug Court	University of California, San Francisco	2009	December					NCT01403298		Wrong population
Family-Based Juvenile Drug Court Services	University of Miami	2004	June					NCT01668303		Wrong population
Denial and adversity in a juvenile drug court	Whiteacre, Kevin W.	2004	Sep	International Journal of Drug Policy	15	4	297-304	2004-18475-006	https://dx.doi.org/10.1016/j.drugpo.2004.06.006	Wrong population
The Impact of Traumatic Stress, Social Support, and Substance Problems on Graduation Among Female Offenders in a Prescription Drug Court Program	Abarno, C. N.; De Leon, A.; Sharp, A. G.; Moore, K.; Boothroyd, R.	2022	2	Journal of Traumatic Stress	35	1	42-54	33743186	https://dx.doi.org/10.1002/jts.22672	Wrong study design
Sex, drugs, and violence: An analysis of women in drug court	Acheampong, A.; Striley, C. W.; Fakunle, D. O.; Cottler, L.	2015	2024-11-01	Drug and Alcohol Dependence	156		e2-e3	72176394	https://dx.doi.org/10.1016/j.drugalcdep.2015.07.925	Wrong study design
The association between religion/spirituality and 30 day crack/cocaine and marijuana use among female offenders	Acheampong, A.; Vidot, D. C.; Striley, C. W.; Cottler, L.	2017	2024-02-01	Drug and Alcohol Dependence	171		e2-e3	618519853	https://dx.doi.org/10.1016/j.drugalcdep.2016.08.023	Wrong study design
New promises: Specialized dockets as partnerships between treatment and the criminal justice system. DP - 2013	Ahern, Robert W.; Coleman-Eufinger, Charlotte	2013		Yeager, Kenneth R [Ed]; Cutler, David L [Ed]; Svendsen, Dale [Ed]; Sills, Grayce M [Ed] (2013) Modern community mental health: An interdisciplinary approach			475-483	2013-08779-031		Wrong study design
Ahlin 2020	Ahlin, E. M.; Douds, A. S.	2020					-359			Wrong study design
Evaluation of the Outcomes in Three Therapeutic Courts	Alaska Judicial Council	2005								Wrong study design
Continuous improvement evaluation: a framework for multisite evaluation studies	Alemi, F.; Haack, M. R.; Nemes, S.	2001	2001	Journal for healthcare quality : official publication of the National Association for Healthcare Quality	23(3)		26-33	33476430	http://dx.doi.org/10.1111/j.1945-1474.2001.tb00345.x	Wrong study design
Statistical definition of relapse: case of family drug court	Alemi, F.; Haack, M.; Nemes, S.	2004	Jun	Addictive Behaviors	29	4	685-98	15135550		Wrong study design
Drinking alone? The effect of an alcohol treatment program on relationship stability for convicted drunk drivers in Denmark	Andersen, Signe Hald	2016	May	Annals of the American Academy of Political and Social Science	665	1	46-62	2016-18078-003	https://dx.doi.org/10.1177/0002716216632456	Wrong study design
What to do about "much ado" about drug courts?	Anderson, J. F.	2001	2024-11-01	International Journal of Drug Policy	12(5-6)		469-475	33135587	https://dx.doi.org/10.1016/S0955-3959%2801%2900109-8	Wrong study design
Drug courts: Societal adaptation or demonic parody of an authentic myth?	Anderson, John F.	2003	Aug	Addiction Research & Theory	11	4	257-262	2003-06490-007	https://dx.doi.org/10.1080/1606635031000135640	Wrong study design
Problematic policies regarding medications for opioid use disorder among Florida courts	Andraka-Christou, B.; Atkins, D.; Clark, M.; Del Pozo, B.	2021	September-October	Journal of Addiction Medicine	15(5)		E48-E49	636526692	https://dx.doi.org/10.1097/ADM.0000000000000902	Wrong study design
Criminal problem-solving and civil dependency court policies regarding medications for opioid use disorder	Andraka-Christou, B.; Clark, M. H.; Atkins, D. N.; Del Pozo, B.	2022		Substance Abuse	43	1	425-432	34236297	https://dx.doi.org/10.1080/08897077.2021.1944958	Wrong study design
Andraka-Christou 2020	Andraka-Christou, B.; Nguyen, T.; Bradford, D. W.; Simon, K.	2020			-110		-58			Wrong study design
Andraka-Christou 2022	Andraka-Christou, B.; Randall-Kosich, O.; Golan, M.; Totaram, R.; Saloner, B.; Gordon, A. J.; Stein, B. D.	2022			-10	-1				Wrong study design
Beliefs about medications for opioid use disorder among Florida criminal problem-solving court & dependency court staff	Andraka-Christou, Barbara; Atkins, Danielle	2020	Nov	The American Journal of Drug and Alcohol Abuse	46	6	749-760	2020-72834-001	https://dx.doi.org/10.1080/00952990.2020.1807559	Wrong study design
Whose opinion matters about medications for opioid use disorder? A cross-sectional survey of social norms among court staff	Andraka-Christou, Barbara; Atkins, Danielle N.	2021		Substance Abuse	42	4	735-750	2020-96675-001	https://dx.doi.org/10.1080/08897077.2020.1846666	Wrong study design
Receipt of training about medication for opioid use disorder from pharmaceutical manufacturers: A preliminary study of Florida criminal problem-solving and dependency court staff	Andraka-Christou, Barbara; Atkins, Danielle; Madeira, Jody; Silverman, Ross D.	2020	Jul	Drug and Alcohol Review	39	5	583-587	2020-32654-001	https://dx.doi.org/10.1111/dar.13090	Wrong study design
A moral or medical problem? The relationship between legal penalties and treatment practices for opioid use disorders in pregnant women	Angelotta, Cara; Weiss, Carol J.; Angelotta, John W.; Friedman, Richard A.	2016	Nov-Dec	Women's Health Issues	26	6	595-601	2016-56516-005	https://dx.doi.org/10.1016/j.whi.2016.09.002	Wrong study design
Criminal justice and the drug-abusing offender: Policy issues of coerced treatment.DP - Sum, 1991	Anglin, M.; Hser, Yih-ing	1991	Sum	Behavioral Sciences & the Law	9	3	243-267	1992-06907-001	https://dx.doi.org/10.1002/bsl.2370090304	Wrong study design
More money for Vancouver drug court, but future funding for all drug courts uncertain	Anonymous,	2009	May	HIV/AIDS Policy & Law Review / Canadian HIV/AIDS Legal Network	14	1	2024-01-20	19606550		Wrong study design
Proceedings of the 2019 ISNR Annual Conference	Anonymous,	2019		NeuroRegulation. Conference: 27th Conference of the International Society for Neurofeedback and Research, ISNR	6	4		631449633		Wrong study design
Assessing the Efficacy of Treatment Modalities in the Context of Adult Drug Courts, Final Report	Anspach	2003								Wrong study design
Ordering abstinence: How far can courts go in requiring offenders to remain substance free?	Appelbaum, Paul S.	2018	Oct	Psychiatric Services	69	10	1059-1061	2019-06588-014	https://dx.doi.org/10.1176/appi.ps.201800357	Wrong study design
Rehabilitative justice: Problem-solving courts	Arnold, Shelby; Thornewill, Alice; Heilbrun, Kirk; DeMatteo, David	2023		DeMatteo, David [Ed]; Scherr, Kyle C [Ed] (2023) The Oxford handbook of psychology and law			429-444	2023-65870-025	https://dx.doi.org/10.1093/oxfordhb/9780197649138.013.25	Wrong study design
Atkin-Plunk 2018	Atkin-Plunk, C. A.; Sloas, L. B.	2018					-53			Wrong study design
An examination of the impact of drug court clients' perceptions of procedural justice on graduation rates and recidivism	Atkin-Plunk, Cassandra A.; Armstrong, Gaylene S.	2016	Nov	Journal of Offender Rehabilitation	55	8	525-547	2016-48108-002	https://dx.doi.org/10.1080/10509674.2016.1229712	Wrong study design
What works in substance abuse treatment programs for offenders?	Bahr, Stephen J.; Masters, Amber L.; Taylor, Bryan M.	2012	Jun	The Prison Journal	92	2	155-174	2012-12375-001	https://dx.doi.org/10.1177/0032885512438836	Wrong study design
Gender identity, stimulant drug use, and criminal justice history on internalized stigma among a nationally representative sample of adults who misuse opioids	Bailey, A.; Taylor, B. G.; Pollack, H. A.; Schneider, J. A.; Evans, E. A.	2023		Social psychiatry and psychiatric epidemiology.	15			641600052	https://dx.doi.org/10.1007/s00127-023-02500-5	Wrong study design
The efficacy of coerced treatment for offenders: An evaluation of two residential forensic drug and alcohol treatment programs	Baird, Francis X.; Frankel, Arthur J.	2001		Journal of Offender Rehabilitation	34	1	61-80	2002-06829-008	https://dx.doi.org/10.1300/J076v34n01_05	Wrong study design
What motivates people for substance abuse treatment? An analysis of Self-Determination Theory and its relation to treatment outcomes.DP - 2011	Baker, Amber Somerset	2011		Dissertation Abstracts International: Section B: The Sciences and Engineering	72	1-B	521	2011-99140-122		Wrong study design
Baldwin 2015	Baldwin, J. M.	2015			-105	-3	-751			Wrong study design
Whom Do They Serve? A National Examination of Veterans Treatment Court Participants and Their Challenges	Baldwin, Julie Marie	2015		Criminal Justice Policy Review	28	6	515-554		10.1177/0887403415606184	Wrong study design
Alcohol education courses for offenders: Ten years after.DP - May 1993	Baldwin, Steve; MacMillan, Jane; Ball, J.	1993	May	Alcohol and Alcoholism	28	3	353-358	1994-03239-001		Wrong study design
A qualitative study of substance abuse treatment practices and policies in indiana drug and veterans courts	Barbara Basia Andraka-Christou, J. D.	2016	May - June	Journal of Addiction Medicine	10(3)		E2	627851109	https://dx.doi.org/10.1097/ADM.0000000000000224	Wrong study design
A Qualitative Systematic Review of Access to Substance Use Disorder Care in the United States Criminal Justice System	Barenie, R. E.; Cernasev, A.; Jasmin, H.; Knight, P.; Chisholm-Burns, M.	2022	10 03	International Journal of Environmental Research & Public Health [Electronic Resource]	19	19	3	36231947	https://dx.doi.org/10.3390/ijerph191912647	Wrong study design
HOPE-ful bottles: Examining the potential for Hawaii's opportunity probation with enforcement (HOPE) to help mainstream therapeutic jurisprudence	Bartels, L.	2019	Mar - Apr	International Journal of Law & Psychiatry	63		26-34	29958679	https://dx.doi.org/10.1016/j.ijlp.2018.06.004	Wrong study design
Risk management of groups or respect for the individual? Issues for information sharing and confidentiality in drug treatment and testing orders	Barton, Adrian; Quinn, Christina	2002	Feb	Drugs: Education, Prevention & Policy	9	1	35-43	2002-00676-003	https://dx.doi.org/10.1080/09687630110085709	Wrong study design
Baughman 2019	Baughman, M.; Tossone, K.; Singer, M. I.; Flannery, D. J.	2019			-63	-2	-275			Wrong study design
The effect of the Tarrant County drug court project on recidivism	Bavon, A.	2001	Feb	Evaluation and Program Planning	24	1	13-22	2001-00322-001	https://dx.doi.org/10.1016/S0149-7189%2800%2900043-4	Wrong study design
Operating under the influence: Three year recidivism rates for motivation-enhancing versus standard care programs	Beadnell, B.; Crisafulli, M. A.; Stafford, P. A.; Rosengren, D. B.; DiClemente, C. C.	2015	Jul	Accident Analysis & Prevention	80		48-56	25879708	https://dx.doi.org/10.1016/j.aap.2015.03.027	Wrong study design
Drug courts and drug treatment	Bean, P.	1998	Dec	Journal of Clinical Forensic Medicine	5	4	172-5	15335514		Wrong study design
Drug treatment courts, British style: the drug treatment court movement in Britain	Bean, P.	2002		Substance Use & Misuse	37	2013-12-01	1595-614	12487235		Wrong study design
Issues of race and gender in court-ordered substance abuse treatment	Beckerman, Adela; Fontana, Leonard	2001		Journal of Offender Rehabilitation	33	4	45-61	2002-06379-006	https://dx.doi.org/10.1300/J076v33n04_03	Wrong study design
Research on Drug Courts: A Critical Review 1999 Update Journal National Drug Court Institute Review	Belenko	1999								Wrong study design
The challenges of conducting research in drug treatment court settings	Belenko, S.	2002		Substance Use and Misuse	37(12-13)		1635-1664	35423361	https://dx.doi.org/10.1081/JA-120014425	Wrong study design
Belenko 2019	Belenko, S.	2019			-27	-1	-15			Wrong study design
Treating adolescent substance abuse problems in the juvenile drug court	Belenko, S.; Dembo, R.	2003	Jan-Feb	International Journal of Law & Psychiatry	26	1	87-110	12554002		Wrong study design
Treating substance use disorders in the criminal justice system	Belenko, S.; Hiller, M.; Hamilton, L.	2013	Nov	Current Psychiatry Reports	15	11	414	24132733	https://dx.doi.org/10.1007/s11920-013-0414-z	Wrong study design
Drug courts.DP - 2002	Belenko, Steven	2002		Leukefeld, Carl G [Ed]; Tims, Frank [Ed]; Farabee, David [Ed] (2002) Treatment of drug offenders: Policies and issues			301-318	2002-02699-023		Wrong study design
The challenges of conducting research in drug treatment court settings.DP - 2002	Belenko, Steven	2002		Substance Use & Misuse	37	2013-12-01	1635-1664	2002-08396-010	https://dx.doi.org/10.1081/JA-120014425	Wrong study design
The role of drug courts in promoting desistance and recovery: A merging of therapy and accountability	Belenko, Steven	2019	Feb	Addiction Research & Theory	27	1	2015-03-01	2019-12703-002	https://dx.doi.org/10.1080/16066359.2018.1524882	Wrong study design
Drug courts	Belenko, Steven; DeMatteo, David; Patapis, Nicholas	2007		Springer, David W [Ed]; Roberts, Albert R [Ed] (2007) Handbook of forensic mental health with victims and offenders: Assessment, treatment, and research			385-423	2007-02622-017		Wrong study design
Delivering more effective treatment to adolescents: Improving the juvenile drug court model	Belenko, Steven; Logan, T.	2003	Oct	Journal of Substance Abuse Treatment	25	3	189-211	2004-10860-009	https://dx.doi.org/10.1016/S0740-5472%2803%2900123-5	Wrong study design
The compulsory treatment of alcoholic drunken drivers referred by the courts: A 7 to 9 years outcome study.DP - 1986	Ben-Arie, O.; Swartz, L.; George, G.	1986		International Journal of Law and Psychiatry	8	2	229-235	1987-19885-001	https://dx.doi.org/10.1016/0160-2527%2886%2990037-3	Wrong study design
Predictors of drug court treatment outcome: The role of co-occurring psychological symptoms.DP - 2007	Bennett, Leah Claire Starrett	2007		Dissertation Abstracts International: Section B: The Sciences and Engineering	68	3-B	1917	2007-99018-263		Wrong study design
Berdine 2022	Berdine, D. E.; Thomas, M. C.; Kahn, L. S.; Vest, B. M.	2022			-73	-8	-953			Wrong study design
Measuring drug court adherence to the what works literature: The creation of the Evidence-Based Correctional Program Checklist-Drug Court	Blair, Lesli; Sullivan, Carrie Coen; Lux, Jennifer; Thielo, Angela J.; Gormsen, Lia	2016	Feb	International Journal of Offender Therapy and Comparative Criminology	60	2	165-188	2015-58551-003	https://dx.doi.org/10.1177/0306624X14549950	Wrong study design
Realistic drug court implementation for rural areas: Evaluating the effectiveness of a multi-jurisdictional model for program delivery.DP - 2008	Blake, Archie	2008		Dissertation Abstracts International Section A: Humanities and Social Sciences	69	4-A	1535	2008-99190-547		Wrong study design
Motivation and accessing care among drug treatment court involved women: A sequential, mixed-methods approach	Blank, L.; Bandyopadhyay, S.; Yang, H.; Williams, G.; Cerulli, C.; Verma, S.; Anson, J.; Connor, M.; Morse, D. S.	2023		Journal of community psychology.	4			642424572	https://dx.doi.org/10.1002/jcop.23088	Wrong study design
Bol√¢nu 2016	Bol√¢nu, D.	2016					-51			Wrong study design
Programmatic, counselor, and client-level comparison of rural versus urban drug court1 treatment	Bouffard, J. A.; Smith, S.	2005		Substance Use and Misuse	40(3)		321-342	40316074	https://dx.doi.org/10.1081/JA-200049340	Wrong study design
Looking Inside the "Black Box" of Drug Court Treatment Services Using Direct Observations	Bouffard, Jeff; Taxman, Faye	2004	Win	Journal of Drug Issues	34	1	195-218	2004-13513-009	https://dx.doi.org/10.1177/002204260403400109	Wrong study design
Drug courts for DWI offenders? The effectiveness of two hybrid drug courts on DWI offenders	Bouffard, Jeffrey A.; Richardson, Katie A.; Franklin, Travis	2010	Jan-Feb	Journal of Criminal Justice	38	1	25-33	2010-02602-003	https://dx.doi.org/10.1016/j.jcrimjus.2009.11.004	Wrong study design
A court-mandated outpatient alcohol treatment program in a small Southern city.DP - Apr 1997	Bray, Ronald David	1997	Apr	Dissertation Abstracts International: Section B: The Sciences and Engineering	57	10-B	6558	1997-95008-043		Wrong study design
What Matters More in Explaining Drug Court Graduation and Rearrest: Program Features, Individual Characteristics, or Some Combination	Breno, A.; Ramezani, N.; Guastaferro, W.; Cummings, A.; Murphy, A.; Taxman, F. S.	2023	9	International Journal of Offender Therapy & Comparative Criminology	67	12	1211-1229	35450474	https://dx.doi.org/10.1177/0306624X221086558	Wrong study design
An evaluation of the Chester County (PA) Drug Court Program	Brewster, M. P.	2001		Journal of Drug Issues	31(1)		177-206	32298489		Wrong study design
Improving Access to Substance Abuse Treatment and Reducing Incarceration and Recidivism	Brolin, M.; Dennehy, K.; Booxbaum, A.; Horgan, C.	2015	2024-11-17	Issue Brief (Massachusetts Health Policy Forum)		44	1946-01-01	616238557		Wrong study design
Impulsiveness and psychopathology among substance-abusing offenders on Drug Treatment and Testing Orders	Brotchie, Janet; Finch, Emily; Marsden, John; Waller, Glenn	2003	Sep	Journal of Forensic Psychiatry & Psychology	14	2	266-279	2003-07536-003	https://dx.doi.org/10.1080/1478994031000077998	Wrong study design
Brown 2010	Brown, R.	2010			-45	-12	-1891			Wrong study design
Systematic review of the impact of adult drug-treatment courts	Brown, R. T.	2010	Jun	Translational Research: The Journal Of Laboratory & Clinical Medicine	155	6	263-74	20478542	https://dx.doi.org/10.1016/j.trsl.2010.03.001	Wrong study design
Impact of jail sanctions during drug court participation upon substance abuse treatment completion	Brown, R. T.; Allison, P. A.; Nieto, F. J.	2011	Jan	Addiction	106	1	135-42	21143687	https://dx.doi.org/10.1111/j.1360-0443.2010.03102.x	Wrong study design
Treatment retention among African-Americans in the Dane County Drug Treatment Court	Brown, R. T.; Zuelsdorff, M.	2009	May	Journal of Offender Rehabilitation	48	4	336-349	20539829		Wrong study design
Brown 2013	Brown, R.; Gassman, M.	2013			-22	-4	-387			Wrong study design
Associations with substance abuse treatment completion among drug court participants	Brown, Randall	2010	Oct	Substance Use & Misuse	45	12	1874-1891	2010-14330-003	https://dx.doi.org/10.3109/10826081003682099	Wrong study design
Drug court effectiveness: A matched cohort study in the Dane County drug treatment court	Brown, Randall	2011	May	Journal of Offender Rehabilitation	50	4	191-201	2011-10873-002	https://dx.doi.org/10.1080/10509674.2011.571347	Wrong study design
Drug treatment court: Participants, processes, and substance abuse treatment completion.DP - 2010	Brown, Randall T.	2010		Dissertation Abstracts International: Section B: The Sciences and Engineering	71	3-B	1648	2010-99180-258		Wrong study design
Assistant district attorney decision making when referring to drug treatment court	Brown, Randy; Gassman, Michele	2013	Jul-Aug	The American Journal on Addictions	22	4	381-387	2013-22927-009	https://dx.doi.org/10.1111/j.1521-0391.2013.12045.x	Wrong study design
Key linkages between child welfare and substance abuse treatment: Social functioning improvements and client satisfaction in a family drug treatment court	Bryan, Valerie; Havens, Jennifer	2008	Jan	Family Court Review	46	1	151-162	2007-19694-015	https://dx.doi.org/10.1111/j.1744-1617.2007.00189.x	Wrong study design
Drug courts and contingency management	Burdon, W. M.; Roll, J. M.; Prendergast, M. L.; Rawson, R. A.	2001		Journal of Drug Issues	31(1)		73-90	32298484	http://dx.doi.org/10.1177/002204260103100105	Wrong study design
Factors associated with completion of a drug treatment court diversion program	Butzin, C. A.; Saum, C. A.; Scarpitti, F. R.	2002		Substance Use & Misuse	37	2013-12-01	1615-33	12487236		Wrong study design
California drug courts: a methodology for determining costs and avoided costs	Byrne, F.; Schauffler, R.; Lightman, L.; Finigan, M.; Carey, S.	2004	May	Journal of Psychoactive Drugs	Suppl 2		147-56	15279127		Wrong study design
Strategies to Help CWS-Involved Parents Complete Substance Use Treatment and Protect their Children in Hawai'i	Calistro, Y. T.; Worthington, K.	2022	Dec	Hawaii Journal of Health and Social Welfare	81	12 Suppl 3	37-42	36660281		Wrong study design
Feasibility of a computer-assisted screening brief intervention and referral to treatment program for driving while intoxicated offenders	Campos, L.; Mullen, J.; Mathias, C. W.; Roache, J. D.; Dougherty, D. M.; Ryan, S. R.	2015	June	Alcoholism: Clinical and Experimental Research	1)		23A	71901360	https://dx.doi.org/10.1111/acer.12741	Wrong study design
Guam Adult Drug Court Outcome Evaluation Final Report	Carey	2007								Wrong study design
Exploring the Key Components of Drug Courts: A Comparative Study of 18 Adult Drug Courts on Practices, Outcomes, and Costs	Carey	2008								Wrong study design
Therapeutic jurisprudence and judicial satisfaction.DP - Oct 2002	Chase, Deborah Jean	2002	Oct	Dissertation Abstracts International: Section B: The Sciences and Engineering	63	4-B	2051	2002-95020-281		Wrong study design
The best seat in the house: The court assignment and judicial satisfaction.DP - Apr 2009	Chase, Deborah; Hora, Peggy Fulton	2009	Apr	Family Court Review	47	2	209-238	2009-03808-004	https://dx.doi.org/10.1111/j.1744-1617.2009.01250.x	Wrong study design
Cheesman 2019	Cheesman, F. L.; Genthon, K.; Marlowe, D. B.	2019			-40	-3	-266			Wrong study design
Drug court effectiveness and efficiency: Findings for Virginia	Cheesman, Fred L., II; Graves, Scott E.; Holt, Kathryn; Kunkel, Tara L.; Lee, Cynthia G.; White, Michelle T.	2016	Apr	Alcoholism Treatment Quarterly	34	2	143-169	2016-16334-003	https://dx.doi.org/10.1080/07347324.2016.1148486	Wrong study design
Predictors of Relapse and Dropout During a 12-Week Relapse Prevention Program for Methamphetamine Users	Chen, Yi-Chih; Chen, Chih-Ken; Wang, Liang-Jen	2015		Journal of Psychoactive Drugs	47	4	317-324	110319635. Language: English. Entry Date: 20180803. Revision Date: 20191029. Publication Type: Journal Article	10.1080/02791072.2015.1071447	Wrong study design
Examining factors associated with postintervention recidivism in DUI repeat offenders after alcohol treatment: One-year follow-up study	Cheng, W. J.; Chen, L. Y.; Fang, S. C.; Chang, H. M.; Yang, T. W.; Chang, R. C.; Hsing, T. C.; Huang, M. C.	2021	November	Journal of Substance Abuse Treatment	130 (no pagination)			2011830845	https://dx.doi.org/10.1016/j.jsat.2021.108426	Wrong study design
Differences in services utilization between White and Mexican American DUI arrestees	Cherpitel, Cheryl J.	2001	Jan	Alcoholism: Clinical and Experimental Research	25	1	122-127	2001-16343-013	https://dx.doi.org/10.1111/j.1530-0277.2001.tb02136.x	Wrong study design
Drug treatment courts are popular but do they work and are they ethical and appropriate for Canada?	Christie, T.; Anderson, J. F.	2003	May	Health Law in Canada	23	4	70-9	12845932		Wrong study design
Change-Focused Drug Courts: Examining the Critical Ingredients of Positive Behavior Change	Clark	2001		Journal National Drug Court Institute Review						Wrong study design
Public health alternatives to incarceration for drug offenders	Clark, N.; Dolan, K.; Farabee, D.	2017		Eastern Mediterranean Health Journal	23(3)		222-230	615983110	http://dx.doi.org/10.26719/2017.23.3.222	Wrong study design
Clary 2020	Clary, K. M.; Shaffer, P. M.; Gaba, A.; Pinals, D. A.; Smelson, D.	2020			-25	-3	-283			Wrong study design
Factors of success: Drug court graduate exit interviews	Contrino, Kathleen M.; Nochajski, Thomas; Farrell, Mark G.; Logsdon, Eileen	2016	Mar	American Journal of Criminal Justice	41	1	136-150	2016-01006-001	https://dx.doi.org/10.1007/s12103-015-9333-3	Wrong study design
Establishing Drug Treatment Courts: Strategies, Experiences and Preliminary Outcomes - Volume One: Overview and Survey Results	Cooper	2010								Wrong study design
Drug courts: Current issues and future perspectives	Cooper, C. S.	2003		Substance Use and Misuse	38(11-13)		1671-1711+1911-1912	37267711	https://dx.doi.org/10.1081/JA-120024237	Wrong study design
Drug courts - Just the beginning: Getting other areas of public policy in sync	Cooper, C. S.	2007	January/February	Substance Use and Misuse	42(2-3)		243-256	46902634	https://dx.doi.org/10.1080/10826080601141982	Wrong study design
Failure in the context of substance user interventions: Drug treatment courts	Cooper, Caroline	2012	Nov-Dec	Substance Use & Misuse	47	13-14	1463-1465	2012-32232-032	https://dx.doi.org/10.3109/10826084.2012.705682	Wrong study design
Consumers' perspectives on successful and unsuccessful experiences in a drug treatment court	Cosden, M.; Baker, A.; Benki, C.; Patz, S.; Walker, S.; Sullivan, K.	2010	Jun	Substance Use & Misuse	45(7-8)		1033-1049	359297164		Wrong study design
Effects of Motivation and Problem Severity on Court-Based Drug Treatment	Cosden, Merith; Basch, Janice E.; Campos, Emily; Greenwell, Ashley; Barazani, Sivan; Walker, Sara	2006	Oct	Crime & Delinquency	52	4	599-618	2006-11637-004	https://dx.doi.org/10.1177/0011128705284287	Wrong study design
Crawford 2023	Crawford, A. D.; Hutson, T. S.; Kim, M.	2023			-58	-6	-779			Wrong study design
Minority and non-minority perceptions of drug court program severity and effectiveness	Cresswell, Laura Sian; Deschenes, Elizabeth Piper	2001	Win	Journal of Drug Issues	31	1	259-292	2002-15550-011	https://dx.doi.org/10.1177/002204260103100113	Wrong study design
Court in two minds	Crichton, John; Fidler, Simon	2004		Druglink	19	1	2013-12-01			Wrong study design
Understanding study attrition in the evaluation of jail diversion programs for persons with serious mental illness or co-occurring substance use disorders	Crisanti, Annette S.; Case, Brian F.; Isakson, Brian L.; Steadman, Henry J.	2014	Jun	Criminal Justice and Behavior	41	6	772-790	2014-16649-006	https://dx.doi.org/10.1177/0093854813514580	Wrong study design
Csete 2019	Csete, J.	2019			-109	-3	-422			Wrong study design
United States drug courts and opioid agonist therapy: Missing the target of overdose reduction	Csete, J.	2020	Nov	Forensic Science International. Mind and Law	1		100024	34171038	https://dx.doi.org/10.1016/j.fsiml.2020.100024	Wrong study design
Cuneo 2022	Cuneo, S.; Gonz√°lez, P. M.	2022			-8	-1	-408			Wrong study design
Drug Courts: Gender Differences and Their Implications for Treatment Strategies	Dannerbeck	2002		Journal Corrections Compendium						Wrong study design
Understanding and responding to racial differences in drug court outcomes	Dannerbeck, A.; Harris, G.; Sundet, P.; Lloyd, K.	2006		Journal of Ethnicity in Substance Abuse	5	2	2022-01-01	16635971		Wrong study design
An exploratory study examining differences in drug court graduation rates for Black and White women	Dannerbeck, Anne; Yu, Mansoo	2021	Dec	Criminal Justice and Behavior	48	12	1827-1841	2021-98747-009	https://dx.doi.org/10.1177/00938548211022389	Wrong study design
Overview of issues related to coercion and monitoring in alternative diversion programs for nurses: a comparison to drug courts: part 2	Darbro, N.	2009		Journal of Addictions Nursing	20	1	24-33	105471208. Language: English. Entry Date: 20090424. Revision Date: 20150820. Publication Type: Journal Article. Journal Subset: Core Nursing		Wrong study design
Drugs Court of New South Wales at Parramatta	David, Smyth	2004	2004-08-02	Northern Ireland Legal Quarterly			154-181			Wrong study design
An Australasian approach to offender rehabilitation. DP - 2013	Day, Andrew; Collie, Rachael M.	2013		Craig, Leam A [Ed]; Dixon, Louise [Ed], ORCID: 0000-0003-4947-6993; Gannon, Theresa A [Ed] (2013) What works in offender rehabilitation: An evidence-based approach to assessment and treatment			408-420	2013-04507-022	https://dx.doi.org/10.1002/9781118320655.ch22	Wrong study design
The family drug court	de, Castella Tom	2010		Children and Young People Now		12.01.10	18-19			Wrong study design
DeFulio 2013	DeFulio, A.; Stitzer, M.; Roll, J.; Petry, N.; Nuzzo, P.; Schwartz, R. P.; Stabile, P.	2013			-45	-1	-75			Wrong study design
Methodological, ethical, and legal considerations in drug court research	DeMatteo, D.; Filone, S.; Laduke, C.	2011	Nov	Behavioral Sciences & the Law	29(6)		806-820	560057804		Wrong study design
Outcome Trajectories in Drug Court: Do All Participants Have Drug Problems?	Dematteo, D.; Marlowe, D. B.; Festinger, D. S.; Arabia, P. L.	2009	Apr	Criminal Justice & Behavior	36	4	354-368	22081732		Wrong study design
A proposed prevention intervention for nondrug-dependent drug court clients	DeMatteo, David	2010		Journal of Cognitive Psychotherapy	24	2	104-115	2010-13725-005	https://dx.doi.org/10.1891/0889-8391.24.2.104	Wrong study design
Secondary prevention services for clients who are low risk in drug court: A conceptual model. DP - 2010	DeMatteo, David S.; Marlowe, Douglas B.; Festinger, David S.	2010		van Wormer, Katherine [Ed]; Thyer, Bruce A [Ed] (2010) Evidence-based practice in the field of substance abuse: A book of readings			275-292	2010-08986-017		Wrong study design
Treatment models for clients diverted or mandated into drug treatment. DP - 2013	DeMatteo, David; Shah, Sanjay; Murphy, Megan; Koller, Julie Present	2013		McCrady, Barbara S [Ed]; Epstein, Elizabeth E [Ed] (2013) Addictions: A comprehensive guidebook , 2nd ed			551-571	2013-24756-024		Wrong study design
Enhancing drug court success	Deschenes, Elizabeth Piper; Ireland, Connie; Kleinpeter, Christine B.	2009	Jan	Journal of Offender Rehabilitation	48	1	19-36	2009-01482-002	https://dx.doi.org/10.1080/10509670802577473	Wrong study design
Extending recidivism monitoring for drug courts: Methods issues and policy implications	DeVall, Kristen E.; Gregory, Paul D.; Hartmann, David J.	2017	Jan	International Journal of Offender Therapy and Comparative Criminology	61	1	80-99	2016-58532-006	https://dx.doi.org/10.1177/0306624X15590205	Wrong study design
Successful completion: An examination of factors influencing drug court completion for White and Non-White male participants	DeVall, Kristen E.; Lanier, Christina L.	2012	Jul	Substance Use & Misuse	47	10	1106-1116	2012-17513-005	https://dx.doi.org/10.3109/10826084.2012.680171	Wrong study design
An evaluation of the effectiveness of alcohol treatment, driver license actions and jail terms in reducing drunk driving recidivism in California	Deyoung, D. J.	1997		Addiction	92(8)		989-997	27359408	https://dx.doi.org/10.1111/j.1360-0443.1997.tb02978.x	Wrong study design
Court-mandated treatment for convicted drinking drivers	Dill, P. L.; Wells-Parker, E.	2006		Alcohol Research & Health	29	1	41-48	106105779. Language: English. Entry Date: 20070622. Revision Date: 20151015. Publication Type: Journal Article. Journal Subset: Biomedical		Wrong study design
Dollar 2018	Dollar, C. B.; Ray, B.; Hudson, M. K.; Hood, B. J.	2018			-36	-1	-45			Wrong study design
Drug court: an alternative to incarceration and partnership with community policing and community based corrections	Don, E. Hallstrom	2001	2001-01-23	Prison Service Journal			26-28			Wrong study design
Economic evaluation of interventions to treat opiate dependence : a review of the evidence	Doran, C. M.	2008		Pharmacoeconomics	26	5	371-93	18429655		Wrong study design
DuBois 2009	DuBois, J. M.; O'Leary, C. C.; Cottler, L. B.	2009			-10	-4	-352			Wrong study design
Identifying and addressing unmet medical needs: A call to broaden the scope of drug courts	Dugosh, K. L.; Festinger, D.	2015	2024-11-01	Drug and Alcohol Dependence	156		e60	72176551	https://dx.doi.org/10.1016/j.drugalcdep.2015.07.1082	Wrong study design
Dugosh 2016	Dugosh, K. L.; Festinger, D. S.; Lipkin, J. L.	2016			-71		-35			Wrong study design
Identifying and addressing the unmet health care needs of drug court clients	Dugosh, Karen L.; Festinger, David S.; Lipkin, Jessica L.	2016	Dec	Journal of Substance Abuse Treatment	71		30-35	2016-52048-007	https://dx.doi.org/10.1016/j.jsat.2016.08.017	Wrong study design
How drug court programs impact prison overcrowding: An archival quantitative case study.DP - 2023	Eatmon, Bridget R.	2023		Dissertation Abstracts International Section A: Humanities and Social Sciences	84	4-A	No Pagination Specified	2023-21918-203		Wrong study design
Justice and Treatment Collaboration: A Process Evaluation of a Drug Court	Egbert, Susan C.; Church, Wesley T., II; Byrnes, Edward C.	2005	January 2005 2016-09-27	Best Practices in Mental Health	2	1	74-91	57179802; 200612441		Wrong study design
Is the drug court model exportable? The cost-effectiveness of a driving-under-the-influence court	Eibner, C.; Morral, A. R.; Pacula, R. L.; MacDonald, J.	2006	Jul	Journal of Substance Abuse Treatment	31	1	75-85	16814013		Wrong study design
Veterans Treatment Courts: Pure pretextualism or a venue for veterans' needs?DP - 2017	Erickson, John W.	2017		Dissertation Abstracts International: Section B: The Sciences and Engineering	77	9-B(E)	No Pagination Specified	2016-53072-108		Wrong study design
Evans 2012	Evans, E.; Jaffe, A.; Urada, D.; Anglin, M. D.	2012			-56	-4	-556			Wrong study design
Outcomes of drug and alcohol treatment programs among American Indians in California	Evans, E.; Spear, S. E.; Huang, Y. C.; Hser, Y. I.	2006	May	American Journal of Public Health	96(5)		889-896	43654276	https://dx.doi.org/10.2105/AJPH.2004.055871	Wrong study design
Comparative effectiveness of California's Proposition 36 and drug court programs before and after propensity score matching	Evans, Elizabeth; Li, Libo; Urada, Darren; Anglin, M.	2014	Sep	Crime & Delinquency	60	6	909-938	2014-33360-005	https://dx.doi.org/10.1177/0011128710382342	Wrong study design
Fan 2013	Fan, M.	2013			-50	-1	-209			Wrong study design
Farago 2023	Farago, F.; Blue, T. R.; Smith, L. R.; Witte, J. C.; Gordon, M.; Taxman, F. S.	2023			-53	-2	-320			Wrong study design
Randomized experiments in criminology: What have we learned in the last two decades?	Farrington, David P.; Welsh, Brandon C.	2005	Apr	Journal of Experimental Criminology	1	1	1938-09-01	2006-04207-002	https://dx.doi.org/10.1007/s11292-004-6460-0	Wrong study design
PROTOCOL: Family treatment drug courts for improving parental legal and psychosocial outcomes	Fay, S.; Eggins, E.	2019	Jun	Campbell Systematic Reviews	15	2024-02-01	e1024	37131468	https://dx.doi.org/10.1002/cl2.1024	Wrong study design
A process and impact evaluation of three Georgia DUI Courts	Fell, J. C.; Tippetts, A. S.	2009	June	Alcoholism: Clinical and Experimental Research	1)		55A	70027217	https://dx.doi.org/10.1111/j.1530-0277.2009.00957.x	Wrong study design
An evaluation of three driving-under-the-influence courts in Georgia	Fell, J. C.; Tippetts, A. S.; Ciccel, J. D.	2011	June	Alcoholism: Clinical and Experimental Research	1)		90A	70597758	https://dx.doi.org/10.1111/j.1530-0277.2011.01497.x	Wrong study design
Implementing access to medication assisted treatment in a drug treatment court: Correlates, consequences, and obstacles	Fendrich, Michael; LeBel, Thomas P.	2019	Apr	Journal of Offender Rehabilitation	58	3	178-198	2019-21552-001	https://dx.doi.org/10.1080/10509674.2019.1582573	Wrong study design
Emerging adults in drug treatment court: program behavior, program completion, & recidivism	Fendrich, Michael; LeBel, Thomas P.	2023		Journal of Social Work Practice in the Addictions	23	2	86-101	163249308. Language: English. Entry Date: 20230502. Revision Date: 20230513. Publication Type: Journal Article	10.1080/1533256X.2021.2001922	Wrong study design
Festinger 2018	Festinger, D. S.; Dugosh, K. L.; Della Porta, J. M.	2018			-26	-1	-93			Wrong study design
Improving outcomes for low-risk/low-need drug court clients: Life in the fast lane	Festinger, D. S.; Dugosh, K. L.; Marlowe, D.	2015	2024-01-01	Drug and Alcohol Dependence	146		e276	71802647	https://dx.doi.org/10.1016/j.drugalcdep.2014.09.217	Wrong study design
The Right to Health as a Tool of Social Control: Compulsory Treatment Orders by Courts in Brazil	Filho, L. B.	2022	Jun	Health & Human Rights	24	1	159-169	35747291		Wrong study design
Sentenced to treatment: Early experience of drug treatment and testing orders in England	Finch, E.; Brotchie, J.; Williams, K.; Ruben, S.; Felix, L.; Strang, J.	2003		European Addiction Research	9(3)		131-137	36819035	https://dx.doi.org/10.1159/000070981	Wrong study design
Preliminary evaluation of extended-release naltrexone in Michigan and Missouri drug courts	Finigan, Michael W.; Perkins, Tamara; Zold-Kilbourn, Phyllis; Parks, Joseph; Stringer, Mark	2011	Oct	Journal of Substance Abuse Treatment	41	3	288-293	2011-20195-012	https://dx.doi.org/10.1016/j.jsat.2011.04.003	Wrong study design
'Doing good with a vengeance': A critical assessment of the practices, effects and implications of drug treatment courts in North America	Fischer, Benedikt	2003	Aug	Criminal Justice: International Journal of Policy and Practice	3	3	227-248	2003-08652-001	https://dx.doi.org/10.1177/14668025030033001	Wrong study design
Illicit drug use and harms, and related interventions and policy in Canada: A narrative review of select key indicators and developments since 2000	Fischer, Benedikt; Murphy, Yoko; Rudzinski, Katherine; MacPherson, Donald	2016	Jan	International Journal of Drug Policy	27		23-35	2016-04160-004	https://dx.doi.org/10.1016/j.drugpo.2015.08.007	Wrong study design
What "works" in drug court: A bottom-up female participants' perspective	Fischer, Michael; Geiger, Brenda	2011	Oct	Journal of Human Behavior in the Social Environment	21	7	752-765	2011-25726-005	https://dx.doi.org/10.1080/10911359.2011.615678	Wrong study design
Drug courts: Analysis of anspach and ferguson's causation and intervention items using the biopsychosocial model.DP - 2015	Fowler, Latisha Marie	2015		Dissertation Abstracts International: Section B: The Sciences and Engineering	76	1-B(E)	No Pagination Specified	2015-99140-478		Wrong study design
Penal policy file No. 90.DP - Jul 2003	Fowles, Tony; Wilson, David	2003	Jul	Howard Journal of Criminal Justice	42	3	298-303	2004-11748-006	https://dx.doi.org/10.1111/1468-2311.00284	Wrong study design
Penal policy file No. 96.DP - Sep 2004	Fowles, Tony; Wilson, David	2004	Sep	Howard Journal of Criminal Justice	43	4	437-448	2004-18184-007	https://dx.doi.org/10.1111/j.1468-2311.2004.00340.x	Wrong study design
Estimating the costs and benefits of an alcohol treatment requirement	Fox, Chris; Albertson, Kevin; Williams, Karen; Ellison, Mark	2011		Drugs & Alcohol Today	11	3	147-155	104595781. Language: English. Entry Date: 20120111. Revision Date: 20150711. Publication Type: Journal Article		Wrong study design
Noncompleting drug court clients: A qualitative assessment of harm reduction effects	Francis, Traci; Reynolds, K.	2015	Apr	Journal of Groups in Addiction & Recovery	10	2	163-189	2015-27024-005	https://dx.doi.org/10.1080/1556035X.2015.1034822	Wrong study design
New South Wales Drug Court Evaluation: Interim Report on Health and Well-Being of Participants	Freeman	2001								Wrong study design
Self-reported motivations to change and self-efficacy levels for a group of recidivist drink drivers	Freeman, James; Liossis, Poppy; Schonfeld, Cynthia; Sheehan, Mary; Siskind, Vic; Watson, Barry	2005	Jul	Addictive Behaviors	30	6	1230-1235	2005-06990-014	https://dx.doi.org/10.1016/j.addbeh.2004.10.007	Wrong study design
Health and well-being outcomes for drug-dependent offenders on the NSW Drug Court programme	Freeman, K.	2003	Dec	Drug & Alcohol Review	22	4	409-16	14660130		Wrong study design
Methamphetamine abuse: Issues for special populations	Freese, T. E.; Obert, J.; Dickow, A.; Cohen, J.; Lord, R. H.	2000		Journal of Psychoactive Drugs	32(2)		177-182	32182455	http://dx.doi.org/10.1080/02791072.2000.10400226	Wrong study design
Medication-Assisted Treatment in Criminal Justice Agencies Affiliated with the Criminal Justice-Drug Abuse Treatment Studies (CJ-DATS): Availability, Barriers, and Intentions	Friedmann, P. D.; Hoskinson, R.; Gordon, M.; Schwartz, R.; Kinlock, T.; Knight, K.; Flynn, P. M.; Welsh, W. N.; Stein, L. A. R.; Sacks, S.; O'Connell, D. J.; Knudsen, H. K.; Shafer, M. S.; Hall, E.; Frisman, L. K.	2012			-33	-1	-18			Wrong study design
Utilization of buprenorphine assisted opioid dependence treatment in a county drug court program	Frost, M.; Iacobacci, B.	2013	July-August	Journal of Addiction Medicine	7(4)		E10	71280696		Wrong study design
Behavioral health treatment court specialized intervention: Outcomes for people with co-occurring substance use and mental health disorders	Gaba, A.; Pinals, D.; Clary, K.; Barber, J.; Reiss, J.; Smelson, D.	2019	May	American Journal on Addictions	28(3)		170	628191027	https://dx.doi.org/10.1002/ajad.12887	Wrong study design
A Qualitative Interpretive Meta-Synthesis (QIMS) of women's experiences in drug court: Promoting recovery in the criminal justice system	Gallagher, J. R.; Nordberg, A.; Marlowe, D. B.; Zongrone, C.; Szymanowski, S.	2022			-22	-3	-232			Wrong study design
Drug court graduation rates: Implications for policy advocacy and future research	Gallagher, John R.	2013	Apr	Alcoholism Treatment Quarterly	31	2	241-253	2013-14517-006	https://dx.doi.org/10.1080/07347324.2013.772019	Wrong study design
Predicting criminal recidivism following drug court: Implications for drug court practice and policy advocacy	Gallagher, John R.	2014	Apr	Journal of Addictions & Offender Counseling	35	1	15-29	2014-12232-002	https://dx.doi.org/10.1002/j.2161-1874.2014.00021.x	Wrong study design
Color in the court: Using the racial and ethnic disparities (RED) program assessment tool to promote equitable and inclusive treatment court practice	Gallagher, John R.; Menon, Preeti; Francis, Zephi; Collinson, Matthew; Odili, Peace	2023	Apr	Alcoholism Treatment Quarterly	41	2	149-161	2023-47932-001	https://dx.doi.org/10.1080/07347324.2023.2173037	Wrong study design
Predicting termination from drug court and comparing recidivism patterns: Treating substance use disorders in criminal justice settings	Gallagher, John R.; Nordberg, Anne; Deranek, Michael S.; Ivory, Eric; Carlton, Jesse; Miller, Jane Woodward	2015	Jan	Alcoholism Treatment Quarterly	33	1	28-43	2015-04637-004	https://dx.doi.org/10.1080/07347324.2015.982451	Wrong study design
Predictors of graduation and criminal recidivism: Findings from a drug court that primarily serves African Americans	Gallagher, John R.; Wahler, Elizabeth A.; Nordberg, Anne	2022	Jan-Feb	Journal of Ethnic & Cultural Diversity in Social Work: Innovation in Theory, Research & Practice	31	1	40-50	2020-57983-001	https://dx.doi.org/10.1080/15313204.2020.1799472	Wrong study design
Further evidence of racial disparities in drug court outcomes: Enhancing service-delivery to reduce criminal recidivism rates for non-white participants	Gallagher, John Robert; Wahler, Elizabeth A.; Lefebvre, Elyse	2020	Jun	Journal of Social Service Research	46	3	406-415	2019-11698-001	https://dx.doi.org/10.1080/01488376.2019.1575325	Wrong study design
Improving graduation rates in drug court through employment and schooling opportunities and medication-assisted treatment (MAT)	Gallagher, John Robert; Wahler, Elizabeth A.; Lefebvre, Elyse; Paiano, Tara; Carlton, Jesse; Woodward Miller, Jane	2018	May-Jun	Journal of Social Service Research	44	3	343-349	2018-26327-001	https://dx.doi.org/10.1080/01488376.2018.1472173	Wrong study design
Are effective drug courts an urban phenomenon?: considering their impact on recidivism among a nonmetropolitan adult sample in Washington State	Galloway, A. L.; Drapela, L. A.	2006	Jun	International Journal of Offender Therapy & Comparative Criminology	50	3	280-93	16648383		Wrong study design
Correlates of Subjective Stress Among Drug Court Clients	Garrity, Thomas F.; Prewitt, Sallie H.; Joosen, Michelle; Michele Staton, Tindall; et al.,	2006	Jun 2006 2016-07-30	International Journal of Offender Therapy and Comparative Criminology	50	3	269-279	197148235		Wrong study design
Baseline subjective stress predicts 1-year outcomes among drug court clients	Garrity, Thomas F.; Prewitt, Sallie H.; Joosen, Michelle; Tindall, Michele Staton; Webster, J.; Leukefeld, Carl G.	2008	Jun	International Journal of Offender Therapy and Comparative Criminology	52	3	346-357	2008-06769-008	https://dx.doi.org/10.1177/0306624X07305479	Wrong study design
Parental Criminal Justice Involvement and Children's Involvement With Child Protective Services: Do Adult Drug Treatment Courts Prevent Child Maltreatment?	Gifford, E. J.; Eldred, L. M.; Sloan, F. A.; Evans, K. E.	2016			-51	-2	-192			Wrong study design
Predictors of Drug Court Client Graduation	Gill, Marie E.	2012				Ph.D.	154 p-154 p			Wrong study design
Predictors of drug court client graduation	Gill, Marie E.	2016	Nov	Journal of Offender Rehabilitation	55	8	564-588	2016-48108-004	https://dx.doi.org/10.1080/10509674.2016.1229710	Wrong study design
Retrospective Evaluation of Two Pioneering Drug Courts: Phase I Findings From Clark County, Nevada, and Multnomah County, Oregon	Goldkamp	2000								Wrong study design
From Whether to How Drug Courts Work: Retrospective Evaluation of Drug Courts in Clark County (Las Vegas) and Multnomah County (Portland)	Goldkamp	2001								Wrong study design
Coerced treatment of addictions in the criminal justice system	Goldsmith, R.; Latessa, Edward	2001	Nov	Psychiatric Annals	31	11	657-663	2001-09238-003	https://dx.doi.org/10.3928/0048-5713-20011101-07	Wrong study design
Emerging directions in alcohol treatment: New hope for the problem-drinking offender.DP - Fal, 1976	Goodrick, David D.; Vigdal, Gerald; Sutton, Denis	1976	Fal	Offender Rehabilitation	1	1	57-66	1980-08219-001	https://dx.doi.org/10.1300/J418v01n01_06	Wrong study design
Today was not a good day: Offender accounts of the incidents that led to their admission to drug court	Griffin, O.; Griffin, Vanessa Woodard; Copes, Heith; Dantzler, John Andrew	2018	Dec	Criminal Justice Studies: a Critical Journal of Crime, Law & Society	31	4	388-401	2018-45337-001	https://dx.doi.org/10.1080/1478601X.2018.1516215	Wrong study design
Systematic Review of Predictors of Success in Alcohol and Substance Use Treatment Courts	Grounds, Z. G.; Dolan, S. L.	2022	June	Alcoholism: Clinical and Experimental Research	46(Supplement 1)		119A	638462187	https://dx.doi.org/10.1111/acer.14833	Wrong study design
Guastaferro 2020	Guastaferro, K.; Guastaferro, W. P.; Brown, J. R.; Holleran, D.; Whitaker, D. J.	2020			-55	-7	-1078			Wrong study design
Guastaferro 2021	Guastaferro, K.; Osborne, M. C.; Lai, B. S.; Aub√©, S. S.; Guastaferro, W. P.; Whitaker, D. J.	2021			-12					Wrong study design
Opioid Agonist Treatment Recipients within Criminal Justice-Involved Populations	Guastaferro, W. P.; Koetzle, D.; Lutgen-Nieves, L.; Teasdale, B.	2022		Substance Use & Misuse	57	5	698-707	35172673	https://dx.doi.org/10.1080/10826084.2022.2034869	Wrong study design
A Drug Court Outcome Evaluation Comparing Arrests in a Two Year Follow-up Period	Guydish, J. R.	2002	Sep	Journal of Drug Issues	32	4	1155-1172	21528100		Wrong study design
Drug court effectiveness: A review of California evaluation reports, 1995-1999	Guydish, J.; Wolfe, E.; Tajima, B.; Woods, W. J.	2001		Journal of Psychoactive Drugs	33(4)		369-378	34059750	http://dx.doi.org/10.1080/02791072.2001.10399922	Wrong study design
Development of substance abuse problems among drug-involved offenders: Evidence for the telescoping effect.DP - 2000	Haas, Amie L.; Peters, Roger H.	2000		Journal of Substance Abuse	12	3	241-253	2001-03162-003	https://dx.doi.org/10.1016/S0899-3289%2800%2900053-5	Wrong study design
Introduction: Progress and issues in drug treatment courts	Harrison, L. D.; Scarpitti, F. R.	2002		Substance Use & Misuse	37	2013-12-01	1441-67	12487230		Wrong study design
Who graduates from drug courts? Correlates of client success	Hartley, Roger E.; Phillips, Randy C.	2001	Fal	American Journal of Criminal Justice	26	1	107-119	2003-04206-006	https://dx.doi.org/10.1007/BF02886860	Wrong study design
Methamphetamine users in a community-based drug court: Does gender matter?	Hartman, Jennifer L.; Listwan, Shelley Johnson; Shaffer, Deborah Koetzle	2007		Journal of Offender Rehabilitation	45	2024-04-03	109-130	2008-02127-005	https://dx.doi.org/10.1300/J076v45n03_05	Wrong study design
Initial lessons learned during a remote drug court evaluation during the COVID-19 pandemic	Hartsell ,Elizabeth; Lane ,Jodi	2022		Journal of Crime and Justice	45	5	627-645		10.1080/0735648X.2022.2047100	Wrong study design
The co-occurrence of substance misuse, domestic abuse, and child maltreatment: Can Family Drug and Alcohol Courts play a part?	Harwin, J.; Barlow, C.	2022		Frontiers in psychiatry Frontiers Research Foundation	13		989813	36339867	https://dx.doi.org/10.3389/fpsyt.2022.989813	Wrong study design
Drug Courts: Overview of Growth, Characteristics, and Results	Hatch	1997								Wrong study design
A court of substance	Hayes, Derren	2012		Young Minds Magazine		115	16-18			Wrong study design
Henckes 2017	Henckes, N.	2017			-39	-4	-647			Wrong study design
Juvenile drug courts: emerging outcomes and key research issues	Henggeler, S. W.	2007	May	Current Opinion in Psychiatry	20	3	242-6	17415076		Wrong study design
Measuring drug court structure and operations: Key components and beyond	Hiller, Matthew; Belenko, Steven; Taxman, Faye; Young, Douglas; Perdoni, Matthew; Saum, Christine	2010	Sep	Criminal Justice and Behavior	37	9	933-950	2010-15889-001	https://dx.doi.org/10.1177/0093854810373727	Wrong study design
The effectiveness of drug treatment programs in reducing criminal behavior: a meta-analysis	Holloway, K. R.; Bennett, T. H.; Farrington, D. P.	2006	Aug	Psicothema	18	3	620-9	17296096		Wrong study design
A dozen years of drug treatment courts: Uncovering our theoretical foundation and the construction of a mainstream paradigm	Hora, P. F.	2002		Substance Use and Misuse	37(12-13)		1469-1488	35428790	https://dx.doi.org/10.1081/JA-120014419	Wrong study design
Houser 2018	Houser, K.; Saum, C.	2018					-122			Wrong study design
Problem solving courts.DP - 2010	Huddleston, C. West, III; Freeman-Wilson, Karen; Marlowe, Douglas B.; Roussell, Aaron	2010		Priestley, Philip [Ed]; Vanstone, Maurice [Ed] (2010) Offenders or citizens?: Readings in rehabilitation			275-276	2010-15537-091		Wrong study design
Drug courts: A viable solution to drug dependent offenders	Huddleston, W.	2010		Journal of Global Drug Policy and Practice	4	3		360089130		Wrong study design
DWI drugcourt effectiveness for improvingmental health	Humenik, A. M.; Kantor, R.; L'Esperance, K.; Ross, H.; Dolan, S. L.	2017	June	Alcoholism: Clinical and Experimental Research	41(Supplement 1)		179A	616802363	https://dx.doi.org/10.1111/acer.13391	Wrong study design
Integration of neurofeedback in the drug court treatment model: A pilot study	Ims, D.; Kerasidis, H.	2019		NeuroRegulation	6(4)		207	631449434	https://dx.doi.org/10.15540/nr.6.4.197	Wrong study design
Readiness for change: Assessing employee commitment to peer worker integration in drug court settings	Izquierdo, Brandee; Bellamy, Chyrell	2023	Oct	Journal of Offender Rehabilitation	62	7	427-443	2024-03490-001	https://dx.doi.org/10.1080/10509674.2023.2246453	Wrong study design
A meta-analytic examination of drug treatment courts : Tribunaux de traitement de toxicomanie : meÃÅta-analyse : ont-ils un effect positif sur les taux de reÃÅcidive?	Jeff, Latimer	2006								Wrong study design
Johnson-Kwochka 2022	Johnson-Kwochka, A.; Salgado, E. F.; Pederson, C. A.; Aalsma, M. C.; Salyers, M. P.	2022			-6	-1				Wrong study design
The strength of the participant-judge relationship predicts better drug court outcomes	Jones, Craig G.; Kemp, Richard I.	2014	Mar	Psychiatry, Psychology and Law	21	2	165-175	2014-11870-001	https://dx.doi.org/10.1080/13218719.2013.798392	Wrong study design
The relationship between delay discounting, judicial supervision, and substance use among adult drug court clients	Jones, Craig G.; Kemp, Richard I.; Chan, Jennifer S.	2013	Nov	Psychology, Public Policy, and Law	19	4	454-465	2013-38898-002	https://dx.doi.org/10.1037/a0034107	Wrong study design
Dissolving the stiff upper lip: Opportunities and challenges for the mainstreaming of therapeutic jurisprudence in the United Kingdom	Jones, E.; Kawalek, A.	2019	Mar - Apr	International Journal of Law & Psychiatry	63		76-84	29996972	https://dx.doi.org/10.1016/j.ijlp.2018.06.007	Wrong study design
Joudrey 2021	Joudrey, P. J.; Howell, B. A.; Nyhan, K.; Moravej, A.; Doernberg, M.; Ross, J. S.; Wang, E. A.	2021			-90					Wrong study design
Incorporating MISSION-CJ for drug court participants with co-occurring substance use and mental health disorders	Kahn, Linda S.; Thomas, Matthew; Borro, Ty; Berdine, Diane E.; Vest, Bonnie M.	2022	Apr	Journal of Offender Rehabilitation	61	3	121-134	2022-45065-001	https://dx.doi.org/10.1080/10509674.2022.2045527	Wrong study design
Analysis of Oklahoma Drug Courts	Karnes	2000								Wrong study design
Enforcing freedom: Drug courts, therapeutic communities, and the intimacies of the state.ST - Studies in transgression	Kaye, Kerwin	2020					346	2019-76799-000		Wrong study design
Efficacy of frequent monitoring with swift, certain, and modest sanctions for violations: insights from South Dakota's 24/7 Sobriety Project	Kilmer, B.; Nicosia, N.; Heaton, P.; Midgette, G.	2013	Jan	American Journal of Public Health	103(1)		e37-43	366385202		Wrong study design
Desistance mandates compared with treatment mandates in criminal justice populations	Kleiman, Mark A.; Kilmer, Beau; Hawken, Angela	2017	May	Addiction	112	5	748-750	2017-15908-002	https://dx.doi.org/10.1111/add.13635	Wrong study design
Providing recovery services for offenders with co-occurring disorders	Kleinpeter, C.; Deschenes, E. P.; Blanks, J.; Lepage, C. R.; Knox, M.	2006		Journal of Dual Diagnosis	3	1	59-85	106000249. Language: English. Entry Date: 20080229. Revision Date: 20200623. Publication Type: Journal Article	10.1300/j374v03n01_06	Wrong study design
Specialty groups for drug court participants	Kleinpeter, Christine B.; Brocato, Jo; Fischer, Ryan; Ireland, Connie	2009	Nov	Journal of Groups in Addiction & Recovery	4	4	265-287	2012-32029-004	https://dx.doi.org/10.1080/15560350903340486	Wrong study design
Examining the impact of drug court participation for moderate and high risk offenders	Kobus, Kara			NA	NA	NA	NA-NA		10.34917/2533958	Wrong study design
The effectiveness of Australia's drug courts	Kornhauser, Ryan	2018	Mar	Australian and New Zealand Journal of Criminology	51	1	76-98	2018-03559-005	https://dx.doi.org/10.1177/0004865816673412	Wrong study design
Effect of society's political ideology on the long-term viability of drug courts.DP - 2021	Kragnes, Tiffany	2021		Dissertation Abstracts International Section A: Humanities and Social Sciences	82	1-A	No Pagination Specified	2020-58777-166		Wrong study design
Ledgerwood 2019	Ledgerwood, D. M.; Cunningham, P. B.	2019			-66	-6	- +			Wrong study design
Examining the link between drug use disorders and crime among Chinese drug users receiving mandatory detoxification and treatment	Li, Spencer D.; Zhao, Ruohui; Zhang, Hongwei	2021	Sep	Crime & Delinquency	67	10	1561-1581	2021-61543-005	https://dx.doi.org/10.1177/0011128720939511	Wrong study design
Multidimensional Family Therapy for Justice-Involved Young Adults with Substance Use Disorders	Liddle, H. A.; Dakof, G.; Rowe, C.; Mohamed, A. B.; Henderson, C.; Foulkrod, T.; Lucas, M.; DiFrancesco, M.	2023		The journal of behavioral health services & research.	2			641935380	https://dx.doi.org/10.1007/s11414-023-09852-5	Wrong study design
Sanctions and rewards in drug court programs: Implementation, perceived efficacy, and decision making	Lindquist, C. H.; Krebs, C. P.; Lattimore, P. K.	2006	Winter	Journal of Drug Issues	36(1)		119-146	43569653	http://dx.doi.org/10.1177/002204260603600106	Wrong study design
Combating methamphetamine use in the community: The efficacy of the drug court model	Listwan, Shelley Johnson; Shaffer, Deborah Koetzle; Hartman, Jennifer L.	2009	Oct	Crime & Delinquency	55	4	627-644	2009-13419-006	https://dx.doi.org/10.1177/0011128707307221	Wrong study design
Drug testing in child welfare: A systematic review	Lloyd, Margaret H.; Brook, Jody	2019	Sep	Children and Youth Services Review Vol 104, 2019, ArtID 104389	104			2019-45265-001	https://dx.doi.org/10.1016/j.childyouth.2019.104389	Wrong study design
Drug Court Strengthening Families Program	Logan	2001		Journal of Offender Rehabilitation						Wrong study design
Taking stock of drug courts: Do they work?	Logan, Matthew W.; Link, Nathan W.	2019	Apr	Victims & Offenders	14	3	283-298	2019-19454-001	https://dx.doi.org/10.1080/15564886.2019.1595249	Wrong study design
A drug court process evaluation: Methodology and findings	Logan, T. K.; Williams, K.; Leukefeld, C.; Minton, L.	2000	June	International Journal of Offender Therapy and Comparative Criminology	44(3)		369-394	30314292	http://dx.doi.org/10.1177/0306624X00443008	Wrong study design
Loxley 2005	Loxley, W.	2005					-289			Wrong study design
Lu 2023	Lu, R. B.	2023								Wrong study design
Marlowe 2022	Marlowe, D. B.; Theiss, D. S.; Ostlie, E. M.; Carnevale, J.	2022			-141					Wrong study design
Drug court utilization of medications for opioid use disorder in high opioid mortality communities	Marlowe, Douglas B.; Theiss, David S.; Ostlie, Erika M.; Carnevale, John	2022	Oct	Journal of Substance Abuse Treatment	141		2024-09-01	2022-93685-001	https://dx.doi.org/10.1016/j.jsat.2022.108850	Wrong study design
Contingency management in adult criminal drug courts. DP - 2008	Marlowe, Douglas B.; Wong, Conrad J.	2008		Higgins, Stephen T [Ed]; Silverman, Kenneth [Ed]; Heil, Sarah H [Ed] (2008) Contingency management in substance abuse treatment			334-354	2007-17741-017		Wrong study design
A correlational analysis of secondary data for factors influencing graduation from adult drug court.DP - 2017	Masri, David Neal	2017		Dissertation Abstracts International Section A: Humanities and Social Sciences	78	3-A(E)	No Pagination Specified	2017-05709-083		Wrong study design
Matusow 2013	Matusow, H.; Dickman, S. L.; Rich, J. D.; Fong, C.; Dumont, D. M.; Hardin, C.; Marlowe, D.; Rosenblum, A.	2013			-44	-5	-480			Wrong study design
Do drug courts work? For what, compared to what? Qualitative results from a natural experiment	McCoy, Candace	2010	Jan	Victims & Offenders	5	1	64-75	2010-07680-004	https://dx.doi.org/10.1080/15564880903423102	Wrong study design
What works in substance misuse treatments for offenders?	McMurran, M.	2007		Criminal Behaviour & Mental Health	17	4	225-33	17902119		Wrong study design
Community control?	Michael, Cavadino	1991	1991-08-27	Journal of Social Welfare and Family Law			259-268			Wrong study design
Mikolajewski 2021	Mikolajewski, A. J.; Allan, N. P.; Merrill, L.; Carter, M. C.; Manguno-Mire, G.	2021			-131					Wrong study design
Assessing the effectiveness of drug courts on recidivism: A meta-analytic review of traditional and non-traditional drug courts	Mitchell, Ojmarrh; Wilson, David B.; Eggers, Amy; MacKenzie, Doris L.	2012	Jan-Feb	Journal of Criminal Justice	40	1	60-71	2012-03965-009	https://dx.doi.org/10.1016/j.jcrimjus.2011.11.009	Wrong study design
Translating justice and therapy	Moore, Dawn	2007		British Journal of Criminology	47	1	42-60			Wrong study design
Specialty courts: Who's in and are they working?	Morgan, Robert D.; Mitchell, Sean M.; Thoen, Megan A.; Campion, Kelsey; Bolanos, Angelea D.; Sustaita, Michael A.; Henderson, Steven	2016	Aug	Psychological Services	13	3	246-253	2016-37500-004	https://dx.doi.org/10.1037/ser0000085	Wrong study design
Support, traumatization, and employment differences in drug court outcomes	Morse, D.; Cerulli, C.; Bandyopadhyay, S.; Guido, J. J.; Yang, H.; Wilson, J. L.; Taxman, F.	2015	2024-01-01	Drug and Alcohol Dependence	146		e47	71802036	https://dx.doi.org/10.1016/j.drugalcdep.2014.09.498	Wrong study design
Gary City Drug Court: Effectively Addressing a Community's Need	Mullany	2002		Journal Corrections Compendium						Wrong study design
Process Evaluation of a County Drug Court: An Analysis of Descriptors, Compliance and Outcomes--Answering Some Questions While Raising Others Journal Criminal Justice Policy Review	Mullany	2008								Wrong study design
Family reunification: a systematic review of interventions designed to address co-occurring issues of child maltreatment and substance use	Murphy, April L.; et, al	2017		Journal of Public Child Welfare	11	2024-05-04	413-432			Wrong study design
Rehab instead of prison	Naegle, Madeline A.; Richardson, Hila; Morton, Kathy	2004	Jun 2004 2014-05-18	The American journal of nursing	104	6	58-61	208784485		Wrong study design
Does Mandatory Diversion to Drug Treatment Eliminate Racial Disparities in the Incarceration of Drug Offenders? An Examination of California's Proposition 36	Nancy, Nicosia; John, M. MacDonald; Rosalie Liccardo, Pacula	2012	2012-11-09						http://dx.doi.org/10.3386/w18518	Wrong study design
Special Drug Courts	NCJ Number 144531	1993								Wrong study design
Drug Courts: What's the Verdict? Journal Corrections Compendium	NCJ Number 163740	1996								Wrong study design
Cooperation Is Key to Success of Madison County Drug Court Journal Compiler	NCJ Number 176003	1998								Wrong study design
Healing to Wellness Courts: A Preliminary Overview of Tribal Drug Courts	NCJ Number 178907	1999								Wrong study design
Community Policing and Drug Courts/Community Courts Project: A Three Year Progress Report	NCJ Number 183365	2000								Wrong study design
An Honest Chance: Perspectives on Drug Courts, Executive Summary	NCJ Number 193403	2002								Wrong study design
Cost-Benefit Analysis: A Guide for Drug Courts and Other Criminal Justice Programs	NCJ Number 246769	2014								Wrong study design
African American Participants Suggestions for Eliminating Racial Disparities in Graduation Rates: Implications for Drug Court Practice	NCJ Number 253200	2018								Wrong study design
Daily stressors as antecedents, correlates, and consequences of alcohol and drug use and cravings in community-based offenders	Neupert, Shevaun D.; Desmarais, Sarah L.; Gray, Julie S.; Cohn, Amy M.; Doherty, Stephen; Knight, Kevin	2017	May	Psychology of Addictive Behaviors	31	3	315-325	2017-15239-001	https://dx.doi.org/10.1037/adb0000276	Wrong study design
Using PAs in addiction medicine in drug courts...American Academy of Physician Assistants (AAPA) Conference, May 18-20, 2019, Denver, Colorado	Newman, Debra R.	2019		JAAPA: Journal of the American Academy of Physician Assistants (Lippincott Williams & Wilkins)	32	12	53-53	144269692. Language: English. Entry Date: 20200708. Revision Date: 20200713. Publication Type: Journal Article	10.1097/01.JAA.0000603080.61924.d5	Wrong study design
Characteristics and outcomes of DUI offenders referred to a suburban drug court	Nochajski, T. H.; Farrell, M. G.; Wolf, M. R.; Coffey, S. F.	2009	June	Alcoholism: Clinical and Experimental Research	1)		55A	70027218	https://dx.doi.org/10.1111/j.1530-0277.2009.00957.x	Wrong study design
Drug treatments in criminal justice settings	Nordstrom, Benjamin R.; Williams, A.	2012	Jun	Psychiatric Clinics of North America	35	2	375-391	2012-14199-010	https://dx.doi.org/10.1016/j.psc.2012.03.005	Wrong study design
Success of drug court programs: Examination of the perceptions of drug court personnel	Nored, Lisa S.; Carlan, Philip E.	2008	Sep	Criminal Justice Review	33	3	329-342	2008-12373-002	https://dx.doi.org/10.1177/0734016808322050	Wrong study design
A long-term program of research on drug use and crime	Nurco, D. N.	1998		Substance Use and Misuse	33(9)		1817-1837	28373082	http://dx.doi.org/10.3109/10826089809059323	Wrong study design
Drug and crime cycle: Evaluating traditional methods versus diversion strategies for drug-related offences	O'Callaghan, Frances; Sonderegger, Noleen; Klag, Stefanie	2004	Nov	Australian Psychologist	39	3	188-200	2004-21752-002	https://dx.doi.org/10.1080/00050060412331295081	Wrong study design
Evaluation of Oklahoma Drug Courts, 1997-2000	O'Connell	2000								Wrong study design
Opioid addiction: A crime or a health issue? An examination of the diffusion of fatal overdose prevention laws and medicalized drug treatment services.DP - 2022	Olsen, Alexandra Glenna	2022		Dissertation Abstracts International: Section B: The Sciences and Engineering	83	2-B	No Pagination Specified	2021-92237-201		Wrong study design
Diversion vs. Incarceration: A recidivism study among nonviolent, substance-dependent offenders.DP - 2021	Orth, Robert Charles	2021		Dissertation Abstracts International Section A: Humanities and Social Sciences	82	2-A	No Pagination Specified	2020-67310-216		Wrong study design
Criminal thinking and self-control among drug users in court mandated treatment	Packer, Greg; Best, David; Day, Ed; Wood, Kelly	2009	Feb	Criminology & Criminal Justice: An International Journal	9	1	93-110	2009-03470-003	https://dx.doi.org/10.1177/1748895808099182	Wrong study design
Using an integrative approach to promote equitable outcomes for justice-involved women.DP - 2021	Parisi, Anna	2021		Dissertation Abstracts International Section A: Humanities and Social Sciences	82	12-A	No Pagination Specified	2021-65611-131		Wrong study design
Barriers to retention in the Toronto drug treatment court program: What provides the impetus to succeed or to fail? (Ontario).DP - 2007	Patra, Jayadeep	2007		Dissertation Abstracts International Section A: Humanities and Social Sciences	68	6-A	2670	2007-99230-274		Wrong study design
Impaired judgment : Jugement deÃÅficient : eÃÅvaluation de l'opportuniteÃÅ des tribunaux de traitement de la toxicomanie, en reÃÅponse aÃÄ l'usage de drogue au Canada	Patricia, Allard	2011								Wrong study design
"I Don't See Myself as Prison Material": Motivations for Entering a Rural Drug Court	Patten, R.; Messer, S.; Candela, K.	2015	Oct	International Journal of Offender Therapy & Comparative Criminology	59	11	1188-202	24788256	https://dx.doi.org/10.1177/0306624X14532321	Wrong study design
Canada's first drug treatment Court	Paul, Bentley	1999	2000-09-04	Commonwealth Law Bulletin			634-647			Wrong study design
A meta-analytic review of the effectiveness of corrections-based treatments for drug abuse.DP - Dec 1999	Pearson, Frank S.; Lipton, Douglas S.	1999	Dec	The Prison Journal	79	4	384-410	2000-14094-001	https://dx.doi.org/10.1177/0032885599079004003	Wrong study design
Drug treatment aftercare in the criminal justice system: a systematic review	Pelissier, B.; Jones, N.; Cadigan, T.	2007	Apr	Journal of Substance Abuse Treatment	32	3	311-20	17383555		Wrong study design
Interventions for drug-using offenders with co-occurring mental illness	Perry, A. E.; Neilson, M.; Martyn-St James, M.; Glanville, J. M.; McCool, R.; Duffy, S.; Godfrey, C.; Hewitt, C.	2015		Cochrane Database of Systematic Reviews		6	N.PAG-N.PAG	107855390. Language: English. Entry Date: 20091023. Revision Date: 20150712. Publication Type: Journal Article		Wrong study design
Predictors of Retention and Arrest in Drug Courts Journal National Drug Court Institute Review	Peters	1999								Wrong study design
Peters 2017	Peters, R. H.; Young, M. S.; Rojas, E. C.; Gorey, C. M.	2017			-43	-4	-488			Wrong study design
The Jackson County Missouri Drug Diversion Court: Preliminary evaluation.DP - Jun 1998	Peterson, N.; Lubin, Bernard; Van Whitlock, Rod	1998	Jun	Psychological Reports	82	3, Pt 2	1293-1294	1998-10523-030	https://dx.doi.org/10.2466/PR0.82.3.1293-1294	Wrong study design
Pluck 2015	Pluck, G.; Brooker, C.; Blizard, R.; Moran, P.	2015			-25	-5	-415			Wrong study design
Probation officers' beliefs about the effectiveness of alcohol treatment	Polcin, D. L.	2004	Jun	Journal of Psychoactive Drugs	36	2	279-83	15369210		Wrong study design
Factors associated with probation officers' use of criminal justice coercion to mandate alcohol treatment	Polcin, D. L.; Greenfield, T. K.	2003	Aug	American Journal of Drug & Alcohol Abuse	29	3	647-70	14510045		Wrong study design
Criminal justice coercion in the treatment of alcohol problems: An examination of two client subgroups.DP - Apr-Jun 1999	Polcin, Douglas L.	1999	Apr-Jun	Journal of Psychoactive Drugs	31	2	137-143	1999-03319-007	https://dx.doi.org/10.1080/02791072.1999.10471736	Wrong study design
Issues in punishment and sentencing: A multiple venue analysis.DP - 2008	Polzer, Katherine Lynn	2008		Dissertation Abstracts International Section A: Humanities and Social Sciences	68	11-A	4872	2008-99090-496		Wrong study design
Drug testing in the criminal justice system: Solutions to a costly commodity	Powell, C.; Bankart, J.; Christie, M.; Bamber, D.; Arrindell, T.	2009	Dec	Journal of Substance Use	14	6	393-407	2010-11969-006	https://dx.doi.org/10.3109/14659890902963858	Wrong study design
Drug treatment in the criminal justice system: Lessons learned from offenders on DTTOs	Powell, Charlotte L.; Bamber, Deborah; Christie, Marilyn M.	2007	Aug	Drugs: Education, Prevention & Policy	14	4	333-345	2007-09549-004	https://dx.doi.org/10.1080/09687630601079507	Wrong study design
Pratt 2019	Pratt, T. C.; Turanovic, J. J.	2019			-14	-3	-386			Wrong study design
Program factors and treatment outcomes in drug dependence treatment: An examination using meta-analysis	Prendergast, M. L.; Podus, D.; Chang, E.	2000		Substance Use and Misuse	35(12-14)		1931-1965	32004733	http://dx.doi.org/10.3109/10826080009148246	Wrong study design
Tailoring services in opioid treatment programs for patients involved in America's criminal justice system: national associations and variation by state and Medicaid expansion status	Pro, G.; Montgomery, B. E. E.; Zaller, N.	2021	06 19	Substance Abuse Treatment, Prevention, & Policy	16	1	50	34147098	https://dx.doi.org/10.1186/s13011-021-00388-5	Wrong study design
Lessons learned in offender treatment: a pioneering drug court program builds trust in order to rebuild lives	Quinlan, K.	2008		Addiction Professional	6	4	24-27	105645233. Language: English. Entry Date: 20080919. Revision Date: 20150711. Publication Type: Journal Article		Wrong study design
Whose team am I on anyway? Musings of a public defender about drug treatment court practice	Quinn, M. C.	2000		Review of Law & Social Change	26	2024-02-01	37-75	11963957		Wrong study design
'A precarious place': Housing and clients of specialized courts	Quirouette, Marianne; Hannah-Moffat, Kelly; Maurutto, Paula	2016	Mar	British Journal of Criminology	56	2	370-388	2016-38025-008	https://dx.doi.org/10.1093/bjc/azv050	Wrong study design
Predicting drug court graduation: Examining the role of individual and programmatic characteristics	Randall-Kosich, Olivia; Whitaker, Daniel J.; Guastaferro, Wendy P.; Rivers, Danielle	2022	Apr	Journal of Substance Abuse Treatment	135		2024-09-01	2022-02815-001	https://dx.doi.org/10.1016/j.jsat.2021.108654	Wrong study design
Reich 2018	Reich, W. A.; Picard-Fritsche, S.; Rempel, M.	2018			-35	-2	-379			Wrong study design
Predictors of engagement in court-mandated treatment: Findings at the Brooklyn Treatment Court, 1996-2000.DP - 2001	Rempel, Michael; Destefano, Christine Depies	2001		Hennessy, James J [Ed]; Pallone, Nathaniel J [Ed] (2001) Drug courts in operation: Current research			87-124	2003-00451-006		Wrong study design
Comparing Behavioral Health Outcomes and Treatment Utilization of Those With and Without Justice Involvement Within the Past Year Among American Indian and Alaska Native Adults	Renn, T.; Moore, J.; Schultz, K. A.; Veeh, C. A.	2023		Journal of racial and ethnic health disparities.	16			640693295	https://dx.doi.org/10.1007/s40615-023-01552-2	Wrong study design
Beyond recidivism: changes in health and social service involvement following exposure to drug treatment court	Rezansoff, S. N.; Moniruzzaman, A.; Clark, E.; Somers, J. M.	2015	1931-10-01	Substance Abuse Treatment, Prevention, & Policy	10		42	26520393	https://dx.doi.org/10.1186/s13011-015-0038-x	Wrong study design
Compulsory drug treatment in Thailand	Richard, Pearshouse	2009								Wrong study design
The evolution of problem-solving courts in Australia and New Zealand: A trans-Tasman comparative perspective. DP - 2013	Richardson, Elizabeth; Thom, Katey; McKenna, Brian	2013		Wiener, Richard L [Ed]; Brank, Eve M [Ed] (2013) Problem solving courts: Social science and legal perspectives			185-210	2013-27764-011	https://dx.doi.org/10.1007/978-1-4614-7403-6_11	Wrong study design
Prioritizing participant retention in federal reentry court: Perspectives from united states reentry courts.DP - 2023	Rizzo, Madelena Sophia	2023		Dissertation Abstracts International: Section B: The Sciences and Engineering	84	1-B	No Pagination Specified	2022-90099-042		Wrong study design
Reducing crime and improving criminal justice in British Columbia	Robert Macaire, Gordon	2006								Wrong study design
Extended-release naltrexone and drug treatment courts: Policy and evidence for implementing an evidence-based treatment	Robertson, Allison G.; Swartz, Marvin S.	2018	Feb	Journal of Substance Abuse Treatment	85		101-104	2017-10502-001	https://dx.doi.org/10.1016/j.jsat.2017.02.016	Wrong study design
Substance use and recidivism among municipal court offenders: How can we be more proactive? A modified Delphi method.DP - 2020	Robinson, Marketa	2020		Dissertation Abstracts International Section A: Humanities and Social Sciences	81	5-A	No Pagination Specified	2020-04053-049		Wrong study design
How do drug courts work?	Roman, John K.; Yahner, Jennifer; Zweig, Janine	2020	Mar	Journal of Experimental Criminology	16	1	2025-01-01	2020-19586-001	https://dx.doi.org/10.1007/s11292-020-09421-2	Wrong study design
Roshanpajouh 2023	Roshanpajouh, M.; Mirkazemi, R.; Zanganeh, A. M.; Rezazadeh, M.; Jalali, Z.; Olfat, M. B.	2023			-21	-2	-868			Wrong study design
The Multi‚ÄêSite Adult Drug Court Evaluation: The Impact of Drug Courts	Rossman SB; Roman JK; Zweig JM	2011								Wrong study design
Utilization of substance use treatment among criminal justice-involved individuals in the United States	Rowell-Cunsolo, Tawandra L.; Bellerose, Meghan	2021	Jun	Journal of Substance Abuse Treatment Vol 125, 2021, ArtID 108423	125			2021-40647-001	https://dx.doi.org/10.1016/j.jsat.2021.108423	Wrong study design
The relative influence of legal pressure on outcomes in a rehabilitation aftercare drug court	Ruiz, Bienvenido; Ulibarri, Billy J.; Lomeli, Arlett S.; Guerra, Ramon S.; Longoria, Rolando R.	2019	Oct	American Journal of Criminal Justice	44	5	727-745	2018-61621-001	https://dx.doi.org/10.1007/s12103-018-9465-3	Wrong study design
Drug Court Provides Treatment Alternative to Incarceration	Ryan	1999								Wrong study design
Preliminary analysis of the Northern Territory's illicit drug court diversion program highlights the need to examine lower program completion rates for indigenous clients	Rysavy, Paul; Cunningham, Teresa; O'Reilly-Martinez, Rosemary	2011	Nov	Drug and Alcohol Review	30	6	671-676	2011-27469-016	https://dx.doi.org/10.1111/j.1465-3362.2010.00275.x	Wrong study design
The relationship between demographic factors and recidivism in adult drug court offenders.DP - 2017	Saint, Anne M.	2017		Dissertation Abstracts International Section A: Humanities and Social Sciences	77	12-A(E)	No Pagination Specified	2016-58396-022		Wrong study design
Lifting the Cover on Drug Courts: Evaluation Findings and Policy Concerns	Sanford, J.; Arrigo, Bruce A.	2005	Jun	International Journal of Offender Therapy and Comparative Criminology	49	3	239-259	2005-04284-002	https://dx.doi.org/10.1177/0306624X04273200	Wrong study design
Sartor 2012	Sartor, C. E.; McCutcheon, V. V.; O'Leary, C. C.; Van Buren, D. J.; Allsworth, J. E.; Jeffe, D. B.; Cottler, L. B.	2012			-200	-5	-608			Wrong study design
Predictors of Completion of a Driving Under the Influence (DUI) Court for Repeat Offenders Journal Criminal Justice Review	Saum	2013								Wrong study design
Medical, psychosocial, and treatment predictors of opioid overdose among high risk opioid users	Schiavon, Samantha; Hodgin, Kathleen; Sellers, Aaron; Dantzler, John; Cropsey, Karen L.; Word, Margaret; Galbraith, James W.	2018		Addictive Behaviors	86		51-55	131070222. Language: English. Entry Date: 20191219. Revision Date: 20191219. Publication Type: Journal Article	10.1016/j.addbeh.2018.05.029	Wrong study design
Predicting Graduation From Broward County's Dedicated Drug Treatment Court Journal Justice System Journal	Schiff	1997								Wrong study design
Recovery from substance abuse: The role of unsupportive social interactions.DP - 2003	Schmitt, Michelle Marie	2003		Dissertation Abstracts International: Section B: The Sciences and Engineering	64	2-B	974	2003-95016-111		Wrong study design
Empowering Drug Courts Through Evaluation: Serving As Change Agents to Help Others Help Themselves. DP - 2002	Schroeder, Julie; Trainham, Angela	2002		Neighbors, Ira A [Ed]; Chambers, Anne [Ed]; Levin, Ellen [Ed]; Nordman, Gila [Ed]; Tutrone, Cynthia [Ed] (2002) Social work and the law: Proceedings of the Natonal Organization of Forensic Social work, 2000			47-58	2004-12783-005		Wrong study design
Schwartz 1998	Schwartz, J. R.; Schwartz, L. P.	1998			-25	-1	- +			Wrong study design
Schwartz 2018	Schwartz, R. P.; Mitchell, M. M.; O'Grady, K. E.; Kelly, S. M.; Gryczynski, J.; Mitchell, S. G.; Gordon, M. S.; Jaffe, J. H.	2018			-30	-5	-135			Wrong study design
Scott 2020	Scott, C. L.	2020			-25	-5	-658			Wrong study design
Determinants of graduation from a day treatment drug court in California: A preliminary study	Sechrest, D. K.; Shicor, D.	2001		Journal of Drug Issues	31(1)		129-148	32298487		Wrong study design
Assessing organizational effectiveness: The impact of drug court processes on offender behavior change.DP - Feb 1999	Senjo, Scott Robert	1999	Feb	Dissertation Abstracts International Section A: Humanities and Social Sciences	59	8-A	3219	1999-95003-203		Wrong study design
Do drug courts reduce the use of incarceration?: A meta-analysis	Sevigny, Eric L.; Fuleihan, Brian K.; Ferdik, Frank V.	2013	Nov-Dec	Journal of Criminal Justice	41	6	416-425	2013-39863-008	https://dx.doi.org/10.1016/j.jcrimjus.2013.06.005	Wrong study design
Can drug courts help to reduce prison and jail populations?	Sevigny, Eric L.; Pollack, Harold A.; Reuter, Peter	2013	May	Annals of the American Academy of Political and Social Science	647	1	190-212	2013-12405-009	https://dx.doi.org/10.1177/0002716213476258	Wrong study design
Reconsidering Drug Court Effectiveness: A Meta-analytic Review	Shaffer	2006								Wrong study design
Outcomes among drug court participants: does drug of choice matter?	Shaffer, D. K.; Hartman, J. L.; Listwan, S. J.; Howell, T.; Latessa, E. J.	2011	Feb	International Journal of Offender Therapy and Comparative Criminology	55(1)		155-174	361848866		Wrong study design
Shaffer 2021	Shaffer, P. M.; Rodriguez, C. P.; Gaba, A.; Byrne, T.; Casey, S. C.; Harter, J.; Smelson, D.	2021			-76					Wrong study design
Integrating a Co-occurring Disorders Intervention in a Rural Drug Treatment Court: Preliminary 6-Month Outcomes and Policy Implications	Shaffer, P. M.; Smelson, D. A.; Gaba, A.; Casey, S. C.	2022			-20	-2	-1062			Wrong study design
Addiction Severity Index scores and urine drug screens at baseline as predictors of graduation from drug court	Shah, Sanjay; DeMatteo, David; Keesler, Michael; Davis, Jennie; Heilbrun, Kirk; Festinger, David S.	2015	Nov	Crime & Delinquency	61	9	1257-1277	2015-48475-006	https://dx.doi.org/10.1177/0011128713496007	Wrong study design
Examining Individual Characteristics and Program Performance to Understand Two-Year Recidivism Rates Among Drug Court Participants: Comparing Graduates and Terminators	Shannon, L. M.; Jones, A. J.; Newell, J.; Payne, C.	2018	Oct	International Journal of Offender Therapy & Comparative Criminology	62	13	4196-4220	29706118	https://dx.doi.org/10.1177/0306624X18769602	Wrong study design
Shannon 2014	Shannon, L. M.; Perkins, E. B.; Neal, C.	2014			-49	-3	-294			Wrong study design
Examining substance use among rural Appalachian and urban non-Appalachian individuals participating in drug court	Shannon, Lisa M.; Perkins, Elizabeth B.; Neal, Connie	2014	Feb	Substance Use & Misuse	49	3	285-294	2014-01181-010	https://dx.doi.org/10.3109/10826084.2013.832326	Wrong study design
A longitudinal cross-sectional analysis of substance use treatment trends for individuals experiencing homelessness, criminal justice involvement, both, or neither - United States, 2006-2018	Shearer, R. D.; Shippee, N. D.; Vickery, K. D.; Stevens, M. A.; Winkelman, T. N. A.	2022	Mar	Lancet Regional Health. Americas.	7			35382494	https://dx.doi.org/10.1016/j.lana.2021.100174	Wrong study design
State level variation in substance use treatment admissions among criminal legal-referred individuals	Shearer, R. D.; Winkelman, T. N. A.; Khatri, U. G.	2022	11 01	Drug & Alcohol Dependence	240		109651	36228467	https://dx.doi.org/10.1016/j.drugalcdep.2022.109651	Wrong study design
Missed opportunities: Arrest and court touchpoints for individuals who fatally overdosed in Philadelphia in 2016	Shefner, R. T.; Sloan, J. S.; Sandler, K. R.; Anderson, E. D.	2020			-78					Wrong study design
Therapeutic jurisprudence: The role of perceived empathy of drug court judges and its effects on therapeutic outcome.DP - Sep 2000	Siedler, Hillary M.	2000	Sep	Dissertation Abstracts International: Section B: The Sciences and Engineering	61	3-B	1656	2000-95018-173		Wrong study design
The role of drug testing in the criminal justice system	Singleton, N.	2008		Drugs & Alcohol Today	8	3	2024-08-04	105699894. Language: English. Entry Date: 20081128. Revision Date: 20150711. Publication Type: Journal Article. Journal Subset: Biomedical		Wrong study design
Impact of Medicaid, Race/Ethnicity, and Criminal Justice Referral on Opioid Use Disorder Treatment	Sledge, D.; Thomas, H. F.; Hoang, B. L.; Mohler, G.	2022	12	Journal of the American Academy of Psychiatry & the Law	50	4	545-551	36167412	https://dx.doi.org/10.29158/JAAPL.210137-21	Wrong study design
Slinger 2010	Slinger, E.; Roesch, R.	2010			-33	-4	-264			Wrong study design
Thirty years onward! Citation analysis of randomized experiments on drug and mental health courts	Sloas, Lincoln B.	2020	Jun	Journal of Experimental Criminology	16	2	171-181	2019-81672-001	https://dx.doi.org/10.1007/s11292-019-09388-9	Wrong study design
An Alternative to Incarceration: Co-Occurring Disorders Treatment Intervention for Justice-Involved Veterans	Smelson, D. A.; Pinals, D. A.; Sawh, L.; Fulwiler, C.; Singer, S.; Guevremont, N.; Fisher, W.; Steadman, H. J.; Hartwell, S.	2015	December	World Medical and Health Policy	7(4)		329-348	2017930835	https://dx.doi.org/10.1002/WMH3.168	Wrong study design
A co-occurring disorders intervention for drug treatment court: 12-month pilot study outcomes	Smelson, D.; Shaffer, P. M.; Rodriguez, C. P.; Gaba, A.; Harter, J.; Pinals, D. A.; Casey, S. C.	2020			-13	-4	-182			Wrong study design
Integrating a Co-occurring Disorders Intervention in Drug Courts: An Open Pilot Trial	Smelson, David; Farquhar, Ian; Fisher, William; Pressman, Karen; Pinals, Debra A.; Samek, Barbara; Duffy, Mary-Kate; Sawh, Leon	2019		Community Mental Health Journal	55	2	222-231	134414905. Language: English. Entry Date: 20190204. Revision Date: 20200203. Publication Type: Journal Article	10.1007/s10597-018-0255-7	Wrong study design
Viewing Then Doing?: Problem-Solving Court Coordinators' Perceptions of Medications for Opioid Use Disorders from a Nationally Representative Survey in the United States	Smith, L. R.; Farag√≥, F.; Blue, T.; Witte, J. C.; Gordon, M. S.; Taxman, F. S.	2023			-58	-13	-1788			Wrong study design
Research reviews. Drug courts -- part I	Snow, D.	2005		Journal of Addictions Nursing	16	3	139-141	106396184. Language: English. Entry Date: 20060217. Revision Date: 20150820. Publication Type: Journal Article		Wrong study design
Research reviews. Drug courts -- part two	Snow, D.	2005		Journal of Addictions Nursing	16	4	201-204	106405061. Language: English. Entry Date: 20060303. Revision Date: 20200624. Publication Type: Journal Article	10.1080/10884600500339210	Wrong study design
An international comparative overview on the rehabilitation of offenders and effective measures for the prevention of recidivism	Someda, K.	2009	April	Legal Medicine	11(SUPPL. 1)		S82-S85	50447485	https://dx.doi.org/10.1016/j.legalmed.2009.01.064	Wrong study design
Drug treatment court of Vancouver: An empirical evaluation of recidivism	Somers, Julian M.; Currie, Lauren; Moniruzzaman, Akm; Eiboff, Faith; Patterson, Michelle	2012	Sep	International Journal of Drug Policy	23	5	393-400	2012-25547-008	https://dx.doi.org/10.1016/j.drugpo.2012.01.011	Wrong study design
Treatment outcomes associated with medications for opioid use disorder (MOUD) among criminal justice-referred admissions to residential treatment in the US, 2015-2018	Stahler, G. J.; Mennis, J.; Stein, L. A. R.; Belenko, S.; Rohsenow, D. J.; Grunwald, H. E.; Brinkley-Rubinstein, L.; Martin, R. A.	2022			-236					Wrong study design
Gender differences in employment among drug court participants: The influence of peer relations and friendship network	Staton-Tindall, Michele; Duvall, Jamieson L.; Oser, Carrie B.; Leukefeld, Carl G.; Webster, J.	2008		Journal of Social Work Practice in the Addictions	8	4	530-547	2008-19018-007	https://dx.doi.org/10.1080/15332560802329243	Wrong study design
Drug courts: Conceptual foundation, empirical findings, and policy implications	Stinchcomb, Jeanne B.	2010		Drugs: Education, Prevention & Policy	17	2	148-167	2010-04779-004	https://dx.doi.org/10.3109/09687630802286901	Wrong study design
Methamphetamine use in nonurban and urban drug court clients	Stoops, W. W.; Tindall, M. S.; Mateyoke-Scrivner, A.; Leukefeld, C.	2005	Jun	International Journal of Offender Therapy & Comparative Criminology	49	3	260-76	15851507		Wrong study design
PROTOCOL: Opioid-specific medication-assisted therapy and its impact on criminal justice and overdose outcomes	Strange, C. C.; Manchak, S. M.; Hyatt, J. M.; Haberman, C.; Desai, A.	2021	Mar	Campbell Systematic Reviews	17	1	e1138	37050968	https://dx.doi.org/10.1002/cl2.1138	Wrong study design
Intent to Refer: Exploring Bias Toward Specific Medication-Assisted Treatments by Community Corrections Employee	Streisel, S. E.	2018		Substance Use & Misuse	53	14	2421-2430	130921783. Language: English. Entry Date: 20180730. Revision Date: 20200525. Publication Type: Journal Article	10.1080/10826084.2018.1482346	Wrong study design
Recidivism and participation in court diversion programs by mentally ill offenders.DP - 2012	Tate, Maria Rosario	2012		Dissertation Abstracts International: Section B: The Sciences and Engineering	73	6-B	3965	2012-99240-211		Wrong study design
Treatment inside the drug treatment court: the who, what, where, and how of treatment services	Taxman, F. S.; Bouffard, J.	2002		Substance Use & Misuse	37	2013-12-01	1665-88	12487238		Wrong study design
Drug Treatment in the Community: A Case Study of System Integration Issues	Taxman, Faye S.; Bouffard, Jeffrey A.	2003	Sep	Federal Probation	67	2	2014-04-01	2003-08165-001		Wrong study design
Treatment as part of drug court: The impact on graduation rates	Taxman, Faye S.; Bouffard, Jeffrey A.	2005		Journal of Offender Rehabilitation	42	1	23-50	2006-04145-002	https://dx.doi.org/10.1300/J076v42n01_02	Wrong study design
AN EVALUATION OF TREATMENT IN THE MAINE ADULT DRUG COURTS	Taxman, Faye S.; Pattavina, April	2005		NA	NA	NA	NA-NA		NA	Wrong study design
"Compassionate Coercion": Factors Associated With Court-Mandated Drug and Alcohol Treatment in Pregnancy 1994-2005	Terplan, M.; Smith, E. J.; Kozloski, M. J.; Pollack, H. A.	2010			-4	-3	-152			Wrong study design
Thielo 2019	Thielo, A. J.; Cullen, F. T.; Burton, A. L.; Moon, M. M.; Burton, V. S.	2019			-14	-3	-282			Wrong study design
How drug courts reduce substance abuse recidivism	Torgensen, K.; Buttars, D. C.; Norman, S. W.; Bailey, S.	2004		Journal of Law, Medicine & Ethics	32	4	69-72	106040082. Language: English. Entry Date: In Process. Revision Date: 20150711. Publication Type: Journal Article. Supplement Title: Winter2004 Supplement. Journal Subset: Biomedical		Wrong study design
A systematic review and meta-analysis of the effects of judicial supervision on recidivism and well-being factors of criminal offenders	Trood, Michael D.; Spivak, Benjamin L.; Ogloff, James R.	2021	May-Jun	Journal of Criminal Justice Vol 74, 2021, ArtID 101796	74			2021-52870-001	https://dx.doi.org/10.1016/j.jcrimjus.2021.101796	Wrong study design
Drug Treatment and Testing Orders -- The 18-Month Evaluation	Turnbull	2000								Wrong study design
Drug Treatment and Testing Orders: Final Evaluation Report	Turnbull	2000								Wrong study design
The impact of drug treatment and testing orders in West Yorkshire: Six-Month Outcomes ^L	Turner, Russell	2004	June 2004 2016-09-27	Probation Journal	51	2	116-132	57090201; 311417		Wrong study design
A decade of drug treatment court research	Turner, S.; Longshore, D.; Wenzel, S.; Deschenes, E.; Greenwood, P.; Fain, T.; Harrell, A.; Morral, A.; Taxman, F.; Iguchi, M.; Greene, J.; McBride, D.	2002		Substance Use & Misuse	37	2013-12-01	1489-527	12487232		Wrong study design
Perceptions of drug court: How offenders view ease of program completion, strengths andweaknesses, and the impact on their lives	Turner, Susan; Peter Greenwood; Terry Fain; Elizabeth Deschenes	1999		National Drug Court Institute Review	2	61-86				Wrong study design
Understanding operational dynamics of drug courts.DP - 2011	Van Wormer, Jacqueline G.	2011		Dissertation Abstracts International Section A: Humanities and Social Sciences	72	6-A	2164	2011-99230-111		Wrong study design
Voas 2001	Voas, R. B.; Fisher, D. A.	2001			-25	-1	-42			Wrong study design
Towards a national model for managing impaired driving offenders	Voas, Robert B.; DuPont, Robert L.; Talpins, Stephen K.; Shea, Corinne L.	2011	Jul	Addiction	106	7	1221-1227	2011-11464-009	https://dx.doi.org/10.1111/j.1360-0443.2010.03339.x	Wrong study design
Drug court success: An exploratory, qualitative review of how drug court stakeholders define outcomes	Wagner, Christopher T.	2012		NA	NA	NA	NA-NA		NA	Wrong study design
Oregon Drug Courts - Benton County Adult Drug Treatment Court: Process, Outcome, and Cost Evaluation, Final	Waller	2011								Wrong study design
Measuring employment among substance-using offenders	Webster, J.; Staton-Tindall, Michele; Duvall, Jamieson L.; Garrity, Thomas F.; Leukefeld, Carl G.	2007		Substance Use & Misuse	42	7	1187-1205	2007-12679-010	https://dx.doi.org/10.1080/10826080701409800	Wrong study design
Accessing drug treatment courts do age, race or gender matter?	Weinrath, Michael; Gorkoff, Kelly; Watts, Joshua; Smee, Calum; Allard, Zachary; Bellan, Michael; Lumsden, Sarah; Cattini, Melissa	2018	Dec	Australian and New Zealand Journal of Criminology	51	4	619-637	2018-63469-008	https://dx.doi.org/10.1177/0004865818757586	Wrong study design
A quantitative study of a drug treatment court in a Western Canadian city: Post-sentencing and reoffence outcomes	Weinrath, Michael; Gorkoff, Kelly; Watts, Joshua; Smee, Calum; Allard, Zachary; Bellan, Michael; Lumsden, Sarah; Cattini, Melissa	2019	Oct	Canadian Journal of Criminology and Criminal Justice	61	4	45-68	2020-17683-003	https://dx.doi.org/10.3138/cjccj.2018-0035	Wrong study design
When crime prevention harms: A review of systematic reviews	Welsh, Brandon C.; Rocque, Michael	2014	Sep	Journal of Experimental Criminology	10	3	245-266	2014-37162-001	https://dx.doi.org/10.1007/s11292-014-9199-2	Wrong study design
Drug courts: a bridge between criminal justice and health services	Wenzel, S. L.; Longshore, D.; Turner, S.; Ridgely, M. S.	2001	May 2001 2016-09-27	Journal of Criminal Justice	29	3	241-253	57899417; A180220		Wrong study design
Wenzel 2004	Wenzel, S. L.; Turner, S. F.; Ridgely, M. S.	2004			-32	-3	-263			Wrong study design
Witness for the Client: A Judge's Role in Increasing Awareness in the Defendant	Wheeler, Joyce A.	2005		Gestalt Review	9	2	144-161	2005-07097-003	https://dx.doi.org/10.5325/gestaltreview.9.2.0144	Wrong study design
Building better courts: lessons from London's Family Drug and Alcohol Court	Whitehead, Stephen	2014					11			Wrong study design
Research addresses needs of criminal justice staff and offenders	Whitten, L.	2009		Nida Notes	22	3	2024-05-04	105360704. Language: English. Entry Date: 20090821. Revision Date: 20151015. Publication Type: Journal Article		Wrong study design
Problem solving courts: Social science and legal perspectives.DP - 2013	Wiener, Richard L.; Brank, Eve M.	2013		(2013) Problem solving courts: Social science and legal perspectives xii, 256pp New York, NY, US: Springer Science + Business Media; US				2013-27764-000	https://dx.doi.org/10.1007/978-1-4614-7403-6	Wrong study design
Social psychology and problem-solving courts: Judicial roles and decision making. DP - 2013	Wiener, Richard L.; Georges, Leah	2013		Wiener, Richard L [Ed]; Brank, Eve M [Ed] (2013) Problem solving courts: Social science and legal perspectives			2020-01-01	2013-27764-001	https://dx.doi.org/10.1007/978-1-4614-7403-6_1	Wrong study design
Drug and Alcohol Court Assessment Programme (DACAP) - Pilot Project - (December 1979-December 1980) Final Report to the New South Wales Drug and Alcohol Authority	Williams	1981								Wrong study design
The relationship between coping self-efficacy and substance abuse treatment provided to individuals in the New Jersey drug court program.DP - 2010	Williams, Karen	2010		Dissertation Abstracts International: Section B: The Sciences and Engineering	70	7-B	4501	2010-99020-229		Wrong study design
Examining a drug court treatment program in New Jersey: A perspective from the field	Williams, Karen; Martin, Magy; Martin, Don	2011	Jan	Alcoholism Treatment Quarterly	29	1	85-90	2011-01560-008	https://dx.doi.org/10.1080/07347324.2011.538319	Wrong study design
Implementing Juvenile Drug Treatment Courts: A Meta-aggregation of Process Evaluations	Wilson, David B.; Ajima, Olaghere; Kimbrell, Catherine S.	2019	Jul 2019 2023-09-07	The Journal of Research in Crime and Delinquency	56	4	605-645	2238505250	https://doi.org/10.1177/0022427819826630	Wrong study design
A systematic review of drug court effects on recidivism	Wilson, David B.; Mitchell, Ojmarrh; Mackenzie, Doris L.	2006	Nov	Journal of Experimental Criminology	2	4	459-487	2007-01967-003	https://dx.doi.org/10.1007/s11292-006-9019-4	Wrong study design
Identifying Predictors of Substance Use and Recidivism Outcome Trajectories among Drug Treatment Court Clients	Wilson, J. L.; Bandyopadhyay, S.; Yang, H.; Cerulli, C.; Morse, D. S.	2018	Apr	Criminal Justice & Behavior	45	4	447-467	33060870	https://dx.doi.org/10.1177/0093854817737806	Wrong study design
Effect of continuing care for people with cocaine dependence on criminal justice sentences	Wimberly, Alexandra S.; Hyatt, Jordan M.; McKay, James R.	2018	Jan-Feb	Behavioral Sciences & the Law	36	1	116-129	2018-07381-005	https://dx.doi.org/10.1002/bsl.2330	Wrong study design
Drug courts: framing policy to ensure success	Wiseman, C. M.	2005	Jun	International Journal of Offender Therapy & Comparative Criminology	49	3	235-8	15851505		Wrong study design
Mindfulness-based relapse prevention for alcohol use disorder: A novel approach for treatment in diverse health care settings	Witkiewitz, K.; Roos, C.; Stein, E.; Wilson, A.; Votaw, V.; Kirouac, M.	2018	August	Alcoholism: Clinical and Experimental Research	42(Supplement 2)		133A	623842211	https://dx.doi.org/10.1111/acer.13834	Wrong study design
The impact of drug treatment courts on recovery: a systematic review	Wittouck, C.; Dekkers, A.; De Ruyver, B.; Vanderplasschen, W.; Vander Laenen, F.	2013		Thescientificworldjournal	2013		493679	23576903	https://dx.doi.org/10.1155/2013/493679	Wrong study design
Psychosocial functioning of drug treatment court clients: A study of the prosecutor's files in Ghent, Belgium	Wittouck, Ciska; Dekkers, Anne; Vanderplasschen, Wouter; Vander Laenen, Freya	2014		Therapeutic Communities	35	3	127-140	2016-02827-005	https://dx.doi.org/10.1108/TC-02-2014-0005	Wrong study design
Increasing Our Understanding of the Recovery Process Through Drug Court Narratives, Executive Summary	Wolf	1999								Wrong study design
Increasing Our Understanding of the Recovery Process Through Drug Court Narratives, Technical Report	Wolf	1999								Wrong study design
Everyday hassles: Barriers to recovery in drug court	Wolf, E.; Colyer, C.	2001		Journal of Drug Issues	31(1)		233-258	32298491	http://dx.doi.org/10.1177/002204260103100112	Wrong study design
Perspectives on the drug court model across systems: a process evaluation	Wolfe, E. L.; Guydish, J.; Woods, W.; Tajima, B.	2004	Sep	Journal of Psychoactive Drugs	36	3	379-86	15559684		Wrong study design
Graduates speak: A qualitative exploration of drug court graduates' views of the strengths and weaknesses of the program	Wolfer, Loreen	2006	Sum	Contemporary Drug Problems: An Interdisciplinary Quarterly	33	2	303-320	2006-21592-005	https://dx.doi.org/10.1177/009145090603300206	Wrong study design
Predicting drug court outcome among amphetamine-using participants	Wu, Lora J.; Altshuler, Sandra J.; Short, Robert A.; Roll, John M.	2012	Jun	Journal of Substance Abuse Treatment	42	4	373-382	2012-11597-004	https://dx.doi.org/10.1016/j.jsat.2011.09.008	Wrong study design
Compulsory and voluntary drug treatment models in China: A need for improved evidence-based policy and practice to reduce the loaded burden of substance use disorders	Yang, Jie; Giummarra, Melita J.	2021	Jun	International Journal of Drug Policy	92		2014-01-01	2021-58644-001	https://dx.doi.org/10.1016/j.drugpo.2020.103063	Wrong study design
Veteran treatment courts: A promising solution	Yerramsetti, Ashok Paparao; Simons, Daniel David; Coonan, Loretta; Stolar, Andrea	2017	Sep-Dec	Behavioral Sciences & the Law	35	2024-06-05	512-522	2017-41263-001	https://dx.doi.org/10.1002/bsl.2308	Wrong study design
Risk factors for recidivism in individuals receiving community sentences: a systematic review and meta-analysis	Yukhnenko, D.; Blackwood, N.; Fazel, S.	2020	4	Cns Spectrums	25	2	252-263	31218975	https://dx.doi.org/10.1017/S1092852919001056	Wrong study design
Social support and the drug courts: Testing a contingency model for types of support and beneficial outcomes among drug court defendants.DP - 2007	Zehm, Keri Lynn	2007		Dissertation Abstracts International: Section B: The Sciences and Engineering	67	7-B	4163	2007-99002-177		Wrong study design
Zettler 2019	Zettler, H. R.	2019			-63	-3	-382			Wrong study design
Exploring the role between dual diagnosis and recidivism.DP - 2017	Zettler, Haley Rose	2017		Dissertation Abstracts International Section A: Humanities and Social Sciences	77	11-A(E)	No Pagination Specified	2016-58390-066		Wrong study design
The impacts of family treatment drug court on child welfare core outcomes: A meta-analysis	Zhang, S.; Huang, H.; Wu, Q.; Li, Y.; Liu, M.	2019	February	Child Abuse and Neglect	88		2014-01-01	2001250024	https://dx.doi.org/10.1016/j.chiabu.2018.10.014	Wrong study design
A longitudinal analysis of PTSD and other mental health symptoms among people sentenced to drug treatment court	Zielinski, M. J.; Roberts, L. T.; Han, X.; Martel, I. D.	2023	Sep	Psychological Trauma:Theory, Pesearch, Practice and Policy	15	6	1022-1026	34591533	https://dx.doi.org/10.1037/tra0001125	Wrong study design
Treatment Courts and COVID-19 Adapting Operations	Zilius	2020								Wrong study design
		2000			-21	-5	-211			Wrong study design
Drug courts seek to broaden influence through model law: leaders: approach should be integrated throughout court system		2004		Alcoholism & Drug Abuse Weekly	16	23	2024-03-01	106652575. Language: English. Entry Date: 20041015. Revision Date: 20150711. Publication Type: Journal Article. Journal Subset: Editorial Board Reviewed		Wrong study design
Drug court programs reduce recidivism, but yield mixed results on relapse		2005		Alcoholism & Drug Abuse Weekly	17	11	2024-06-01	106506472. Language: English. Entry Date: 20050826. Revision Date: 20150711. Publication Type: Journal Article. Journal Subset: Editorial Board Reviewed		Wrong study design
Female drug users report greater desire for help among drug court participants		2007		DATA: The Brown University Digest of Addiction Theory & Application	26	6	2024-03-02	106143900. Language: English. Entry Date: 20070831. Revision Date: 20150711. Publication Type: Journal Article. Journal Subset: Biomedical		Wrong study design
Treatment institute seeks to help drug courts with tracking progress		2009		Alcoholism & Drug Abuse Weekly	21	25	2024-07-01	105365005. Language: English. Entry Date: 20090731. Revision Date: 20150711. Publication Type: Journal Article. Journal Subset: Editorial Board Reviewed		Wrong study design
Drug courts help break down barriers to MAT in criminal justice system...medication-assisted treatment		2010		Alcoholism & Drug Abuse Weekly	22	42	2024-07-01	105013075. Language: English. Entry Date: 20101110. Revision Date: 20150711. Publication Type: Journal Article. Journal Subset: Editorial Board Reviewed		Wrong study design
Drug court staffing: Adult differs from juvenile		2014		Alcoholism & Drug Abuse Weekly	26	17	2024-07-06	103936062. Language: English. Entry Date: 20140506. Revision Date: 20150710. Publication Type: Journal Article. Journal Subset: Editorial Board Reviewed		Wrong study design
Assessing mental health in A drug court	Aungst, J. C.; Nochajski, T. H.; Farrell, M. G.	2006			-30	-6	- 159A			Awaiting assessment
Short-term trajectories of substance use in a sample of drug-involved probationers	Caudy, Michael S.; Tang, Liansheng; Wooditch, Alese; Taxman, Faye S.	2014	Feb	Journal of Substance Abuse Treatment	46	2	202-213	2013-29732-001	https://dx.doi.org/10.1016/j.jsat.2013.07.006	Awaiting assessment
Health and Human Rights Concerns of Drug Users in Detention in Guangxi Province, China	Cohen, J. E.; Amon, J. J.	2008	December	PLoS Medicine	5(12)		1682-1688	354059883	https://dx.doi.org/10.1371/journal.pmed.0050234	Awaiting assessment
Rehabilitative efforts and changes in the knowledge, attitude, and behavior toward drinking and driving in court-adjudicated defendants on Guam.DP - Feb 1995	Cristobal, S.	1995	Feb	Dissertation Abstracts International: Section B: The Sciences and Engineering	55	8-B	3572	1995-95003-038		Awaiting assessment
Group treatment effects on relapse and retention with drug court clients.DP - 2008	Davila, Eugene L.	2008		Dissertation Abstracts International: Section B: The Sciences and Engineering	68	7-B	4818	2008-99020-226		Awaiting assessment
The Glasgow drug court in action: the first six months	Eley, Susan; et, al	2002					96p.,bibliog.			Awaiting assessment
Therapeutic Jurisprudence in Swift and Certain Probation	Frailing, K.; Alfonso, B.; Taylor, R.	2020			-64	-12	-1785			Awaiting assessment
Final report on the North Queensland Drug Court	Payne	2005		Australian Government	17		1-108			Awaiting assessment
Drug Abusing Women in the Community: The Impact of Drug Court Involvement on Recidivism	Shaffer, Deborah Koetzle; Hartman, Jennifer L.; Listwan, Shelley Johnson	2009	2009-10-01	Journal of Drug Issues	39	4	803-827		10.1177/002204260903900402	Awaiting assessment
Opioid Treatment and Peer Recovery Support	Brown University; University of North Carolina, Chapel Hill; Temple University; University of Rhode Island; The Miriam Hospital; National Institute on Drug Abuse; CODAC Behavioral Healthcare; Duke University	2021	2002-03-01					NCT04978168		Potentially relevant on-going
Examining the effectiveness of Gateway-an out-of-court community-based intervention to reduce recidivism and improve the health and well-being of young adults committing low-level offences: study protocol for a randomised controlled trial	Cochrane, A.; Booth, A.; Walker, I.; Morgan, S.; Mitchell, A.; Barlow-Pay, M.; Hewitt, C.; Taylor, B.; Chapman, C.; Raftery, J.; Fleming, J.; Torgerson, D.; Parkes, J.	2021	2019-12-01	Trials [Electronic Resource]	22	1	939	34923999	https://dx.doi.org/10.1186/s13063-021-05905-2	Potentially relevant on-going
Stepped-wedge randomized controlled trial of A novel opioid court to improve identification of need and linkage to medications for opioid use disorder treatment for court-Involved Adults	Elkington, K. S.; Nunes, E.; Schachar, A.; Ryan, M. E.; Garcia, A.; Van DeVelde, K.; Reilly, D.; O'Grady, M.; Williams, A. R.; Tross, S.; Wilson, P.; Cohall, R.; Cohall, A.; Wainberg, M.	2021			-128					Potentially relevant on-going
A cluster randomized trial of an organizational linkage intervention for offenders with substance use disorders: study protocol	Friedmann, P. D.; Ducharme, L. J.; Welsh, W.; Frisman, L.; Knight, K.; Kinlock, T.; Mitchell, S. G.; Hall, E.; Urbine, T.; Gordon, M.; Abdel-Salam, S.; O'Connell, D.; Albizu-Garcia, C.; Knudsen, H.; Duval, J.; Fenster, J.	2013	2019-12-01	Health & Justice	1	6	19	25309847	https://dx.doi.org/10.1186/2194-7899-1-6	Potentially relevant on-going
Identifying strategies to advance equitable Implementation of Co-occurring mental health and Substance use disorder treatment in drug treatment COURTS: A study protocol	Gaba, A.; LoVette, A.; Pridgen, B.; Taylor, M.; Woodward, E.; Rosal, M. C.; Anderson, M.; Smelson, D.	2023			-7	-1				Potentially relevant on-going
Drug treatment COURTS - A viable option for Canada? Sentencing issues and preliminary findings from THE Toronto court	La Prairie, C.; Gliksman, L.; Erickson, P. G.; Wall, R.; Newton-Taylor, B.	2002			-37	-25	-1566			Potentially relevant on-going
A Multi-level intervention to reduce THE stigma of Substance use and Criminal Involvement: A pilot feasibility trial protocol	Moore, K. E.; Johnson, J. E.; Luoma, J. B.; Taxman, F.; Pack, R.; Corrigan, P.; Hart, J.; Slone, J. D.	2023			-11	-1				Potentially relevant on-going
Integrated e-Health (Electronic Health) for HIV and Substance Use Disorders in Justice Involved Woment	Yale University	2024								Potentially relevant on-going
